# Supplementary material for: Prediction of microRNA-disease associations based on distance correlation set
Source: BMC Bioinformatics. 2018 Apr 17;19:141. doi: 10.1186/s12859-018-2146-x (PMC5905221; doi:10.1186/s12859-018-2146-x)
Supplement: Supplementary file 1 — The known lncRNA-disease associations for constructing the DS1. We list 583 known lncRNA-disease associations which were collected from LncRNAdisease dataset to construct the DS1. (XLS 58 kb) [file 12859_2018_2146_MOESM1_ESM.xls]

## Sheet: Sheet1
RN7SL1	AIDS
RN7SL1	dermatomyositis
RN7SL1	Leishmaniasis
RN7SL1	polymyositis
CDKN2B-AS1	atherosclerosis
CDKN2B-AS1	cancer
CDKN2B-AS1	periodontitis
CDKN2B-AS1	prostate cancer
CASC2	endometrial cancer
CBR3-AS1	esophageal squamous cell carcinoma
CBR3-AS1	prostate cancer
CCAT1	colorectal cancer
CCAT1	gastric cancer
CDKN2B-AS1	abdominal aortic aneurysm
CDKN2B-AS1	acute lymphoblastic leukemia
CDKN2B-AS1	Alzheimer's disease
CDKN2B-AS1	aortic aneurysm
CDKN2B-AS1	basal cell carcinoma
CDKN2B-AS1	breast cancer
CDKN2B-AS1	cardiovascular disease
CDKN2B-AS1	coronary artery disease
CDKN2B-AS1	coronary heart disease
CDKN2B-AS1	diabetes mellitus
CDKN2B-AS1	endometriosis
CDKN2B-AS1	esophageal squamous cell carcinoma
CDKN2B-AS1	intracranial aneurysm
CDKN2B-AS1	gastric cancer
CDKN2B-AS1	glaucoma
CDKN2B-AS1	glioma
CDKN2B-AS1	hereditary cutaneous malignant melanoma
CDKN2B-AS1	ischemic stroke
CDKN2B-AS1	leukemia
CDKN2B-AS1	melanoma
CDKN2B-AS1	myocardial infarction
CDKN2B-AS1	nasopharyngeal carcinoma
CDKN2B-AS1	neural system tumors syndrome
CDKN2B-AS1	neurofibromatosis
CDKN2B-AS1	peripheral artery disease
CDKN2B-AS1	plexiform neurofibroma
CDKN2B-AS1	stroke
CDKN2B-AS1	type 2 diabetes mellitus
CRNDE	colorectal cancer
DANCR	bone diseases
DGCR5	DiGeorge syndrome
DGCR5	Huntington's disease
DGCR5	velocardiofacial syndrome
LEF1-AS1	hereditary haemorrhagic telangiectasia
SNHG15	hereditary haemorrhagic telangiectasia
SNHG6	hereditary haemorrhagic telangiectasia
LINC00667	hereditary haemorrhagic telangiectasia
EPB41L4A-AS1	cancer
FENDRR	heart failure
GAS5	autoimmune disease
GAS5	B-cell neoplasms
GAS5	breast cancer
GAS5	cancer
GAS5	kidney cancer
GAS5	lymphoma
GAS5	melanoma
GAS5	prostate cancer
GAS5	systemic lupus erythematosus
GNAS-AS1	pseudohypoparathyroidism type Ib
H19	adrenocortical carcinoma
H19	atherosclerosis
H19	Beckwith-Wiedemann syndrome
H19	hydatidiform mole
H19	bladder cancer
H19	breast cancer
H19	cancer
H19	cervical cancer
H19	choriocarcinoma
H19	chronic myeloproliferative disorders
H19	colon cancer
H19	congenital hyperinsulinism
H19	esophageal squamous cell carcinoma
H19	gastric cancer
H19	germ cell tumor
H19	gestational choriocarcinoma
H19	gestational trophoblastic diseases
H19	glioblastoma
H19	glioma
H19	hepatocellular carcinoma
H19	hyperhomocysteinemia
H19	infertility
H19	kidney cancer
H19	liver cancer
H19	lung cancer
H19	Marek's disease
H19	medulloblastoma
H19	melanoma
H19	meningioma
H19	Mullerian aplasia
H19	myeloproliferative polycythaemia vera
H19	neural tube defects
H19	neuroblastoma
H19	obesity
H19	ovarian cancer
H19	pheochromocytoma
H19	pituitary adenoma
H19	Prader-Willi syndrome
H19	pre-eclampsia
H19	prostate cancer
H19	Silver-Russell syndrome
H19	trophoblastic tumor
H19	Wilms' tumor
HCP5	AIDS
HOTAIR	B-cell neoplasms
HOTAIR	breast cancer
HOTAIR	cancer
HOTAIR	cervical cancer
HOTAIR	colon cancer
HOTAIR	colorectal cancer
HOTAIR	endometrial cancer
HOTAIR	ovarian cancer
HOTAIR	esophageal squamous cell carcinoma
HOTAIR	gastric cancer
HOTAIR	gastrointestinal cancer
HOTAIR	hepatocellular carcinoma
HOTAIR	laryngeal squamous cell carcinoma
HOTAIR	liver cancer
HOTAIR	lung adenocarcinoma
HOTAIR	lung cancer
HOTAIR	nasopharyngeal carcinoma
HOTAIR	non-small cell lung cancer
HOTAIR	oral squamous cell carcinoma
HOTAIR	pancreatic cancer
HOTAIR	rheumatoid arthritis
HOTAIR	small cell lung cancer
HOTTIP	hepatocellular carcinoma
KCNQ1OT1	Beckwith-Wiedemann syndrome
KCNQ1OT1	colorectal cancer
KCNQ1OT1	hepatocellular carcinoma
KCNQ1OT1	kidney cancer
MALAT1	B-cell neoplasms
MALAT1	bladder cancer
MALAT1	breast cancer
MALAT1	cancer
MALAT1	cervical cancer
MALAT1	colon cancer
MALAT1	colorectal cancer
MALAT1	diabetes mellitus
MALAT1	endometrial cancer
MALAT1	gallbladder cancer
MALAT1	hepatocellular carcinoma
MALAT1	kidney cancer
MALAT1	laryngeal squamous cell carcinoma
MALAT1	liver cancer
MALAT1	lung adenocarcinoma
MALAT1	lung cancer
MALAT1	nasopharyngeal carcinoma
MALAT1	neuroblastoma
MALAT1	non-small cell lung cancer
MALAT1	osteosarcoma
MALAT1	pancreatic cancer
MALAT1	prostate cancer
MALAT1	small cell lung cancer
MALAT1	uterus cancer
MAP3K14	pancreatic ductal adenocarcinoma
MEG3	acute myeloid leukemia
MEG3	bladder cancer
MEG3	breast cancer
MEG3	cancer
MEG3	chronic myeloid leukemia
MEG3	colon cancer
MEG3	gastric cancer
MEG3	glioma
MEG3	hepatocellular carcinoma
MEG3	drug abuse
MEG3	Huntington's disease
MEG3	kidney cancer
MEG3	lung cancer
MEG3	meningioma
MEG3	myelodysplastic syndrome
MEG3	neuroblastoma
MEG3	pituitary adenoma
MEG3	prostate cancer
MEG3	type 2 diabetes mellitus
MIAT	cancer
MIAT	drug abuse
MIAT	myocardial infarction
MIAT	schizophrenia
MIR155HG	chronic lymphocytic leukemia
MIR17HG	cancer
MIR17HG	lymphoma
SNHG16	neuroblastoma
NEAT1	AIDS
NEAT1	amyotrophic lateral sclerosis
NEAT1	frontotemporal lobar degeneration
NEAT1	Huntington's disease
NEAT1	intrauterine growth restriction
NEAT1	oral squamous cell carcinoma
NPPA-AS1	cardiovascular disease
PINK1-AS	diabetes mellitus
PINK1-AS	Parkinson's disease
PVT1	breast cancer
PVT1	Burkitt lymphoma
PVT1	cancer
PVT1	cleft lip
PVT1	diabetic nephropathy
PVT1	Hodgkin's lymphoma
PVT1	lymphoma
PVT1	plasmacytoma
PVT1	ovarian cancer
PVT1	pancreatic cancer
PVT1	prostate cancer
PVT1	kidney cancer
PVT1	type 2 diabetes mellitus
SNHG11	obesity
SNHG16	bladder cancer
SNHG16	colorectal cancer
SNHG3	Alzheimer's disease
SNHG5	lymphoma
TDRG1	testicular cancer
TINCR	squamous cell carcinoma
TRAF3IP2-AS1	schizophrenia
TUG1	B-cell neoplasms
TUG1	bladder cancer
TUG1	Huntington's disease
TUG1	non-small cell lung cancer
SNHG14	Angelman syndrome
SNHG14	Prader-Willi syndrome
XIST	bladder cancer
XIST	breast cancer
XIST	cancer
XIST	Klinefelter's syndrome
XIST	testicular cancer
ZFAS1	breast cancer
ZFAS1	ductal carcinoma
PVT1	gastric cancer
MALAT1	glioblastoma
H19	coronary artery disease
TINCR	gastric cancer
DANCR	postmenopausal osteoporosis
MALAT1	renal cell carcinoma
MALAT1	multiple myeloma
NEAT1	infertility
MALAT1	diabetes mellitus
XIST	membranous nephropathy
HOTAIR	renal carcinoma
PVT1	hepatocellular carcinoma
CDKN2B-AS1	acute myocardial infarction
KCNQ1OT1	acute myocardial infarction
MALAT1	acute myocardial infarction
MIAT	acute myocardial infarction
LINC00511	lung adenocarcinoma
PVT1	lung squamous cell carcinoma
H19	diabetic cardiomyopathy
HOXA11-AS	cervical cancer
TUG1	breast cancer
HOTAIRM1	leukemia
H19	colorectal cancer
MEG3	cervical cancer
RAMP2-AS1	glioblastoma
HOTAIRM1	colorectal cancer
NEAT1	nasopharyngeal carcinoma
GAS5	ovarian cancer
MEG3	esophageal squamous cell carcinoma
MALAT1	gastric cancer
MALAT1	renal clear cell carcinoma
MALAT1	esophageal cancer
CRNDE	chronic lymphocytic leukemia
AC012065.7	chronic lymphocytic leukemia
JPX	hepatocellular carcinoma
XIST	hepatocellular carcinoma
SNHG7	lung cancer
MEG3	vulvar squamous cell carcinoma
MALAT1	vulvar squamous cell carcinoma
PVT1	cervical cancer
CRNDE	glioma
NEAT1	renal syndrome
MEG3	stroke
HCG11	prostate cancer
MEG3	thrombocytopenic purpura
MALAT1	Parkinson's disease
MEG3	cholestatic liver injury
DANCR	prostate cancer
CCAT1	glioma
MEG3	nasopharyngeal carcinoma
TPT1-AS1	glioma
MIR155HG	glioma
TUG1	diabetes mellitus
TUG1	chronic kidney disease
H19	ulcerative colitis
H19	pancreatic ductal adenocarcinoma
HOTTIP	pancreatic cancer
HOTTIP	gastric cancer
HOTTIP	colorectal cancer
HOTAIR	acute leukemia
H19	malignant digestive cancer
HOTTIP	glioma
MALAT1	uveal melanoma
DANCR	breast cancer
H19	gallbladder cancer
CRNDE	renal cell carcinoma
MALAT1	hemangioma
PVT1	esophageal cancer
MALAT1	thyroid cancer
TUG1	ovarian cancer
CDKN2B-AS1	osteosarcoma
LINC00472	ovarian cancer
NEAT1	endometrial cancer
HOTAIR	osteosarcoma
HOTAIR	gastrointestinal stromal tumor
TUG1	osteosarcoma
ZFAS1	gastric cancer
HOXA11-AS	gastric cancer
CASC2	gastric cancer
CRNDE	gallbladder cancer
TUG1	colon cancer
GAS5	non-small cell lung cancer
LINC00339	pancreatic ductal adenocarcinoma
H19	pneumoconiosis
XIST	gastric cancer
HOTAIR	ischemic stroke
NEAT1	ovarian cancer
LEF1-AS1	colorectal cancer
MALAT1	retinal neurodegeneration
TINCR	bladder cancer
MALAT1	tongue squamous cell carcinoma
TDRG1	esophageal squamous cell carcinoma
FENDRR	non-small cell lung cancer
ZFAS1	hepatocellular carcinoma
CCAT1	lung adenocarcinoma
MALAT1	ovarian cancer
MALAT1	melanoma
NEAT1	glioma
NEAT1	breast cancer
HOTAIR	large B-Cell lymphoma
HOTAIR	papillary thyroid carcinoma
XIST	B-cell acute lymphoblastic leukemia
SNHG6	hepatocellular carcinoma
MIAT	chronic lymphocytic leukemia
SNHG1	neuroblastoma
TUG1	atherosclerosis
CDKN2B-AS1	thyroid cancer
PVT1	diabetic kidney disease
XIST	non-small cell lung cancer
PVT1	asthma
NEAT1	systemic lupus erythematosus
MEG3	endometrial cancer
GAS5	gastric cancer
XIST	nasopharyngeal carcinoma
ZFAS1	colorectal cancer
SBF2-AS1	non-small cell lung cancer
MALAT1	epithelial ovarian cancer
NEAT1	leukemia
HOTAIR	glioma
GAS5	hypertension
CCAT1	endometrial cancer
TUG1	colorectal cancer
GAS5	colorectal cancer
MIAT	Alzheimer's disease
NEAT1	bladder cancer
CRNDE	medulloblastoma
PVT1	renal carcinoma
TUG1	glioma
MALAT1	pulmonary arterial hypertension
TUG1	hepatoblastoma
NEAT1	non-small cell lung cancer
HOTTIP	osteosarcoma
HOTTIP	non-small cell lung cancer
TUG1	glioblastoma
TUG1	oesophageal squamous cell carcinoma
TUG1	hepatocellular carcinoma
MALAT1	amyotrophic lateral sclerosis
MEG3	lung adenocarcinoma
MIAT	lung adenocarcinoma
TUG1	esophageal squamous cell carcinoma
TUG1	renal cell carcinoma
CDKN2B-AS1	ischemic heart failure
HOTAIR	ischemic heart failure
CDKN2B-AS1	colorectal cancer
CDKN2B-AS1	non-small cell lung cancer
LINC00342	non-small cell lung cancer
TUG1	gastric cancer
CASC2	renal cell carcinoma
CCAT1	lung cancer
SNHG15	hepatocellular carcinoma
CASC2	colorectal cancer
H19	osteosarcoma
ZNRD1-AS1	lung cancer
MEG3	testicular germ cell tumor
HOTAIRM1	acute promyelocytic leukemia
LINC00473	non-small cell lung cancer
MALAT1	glioma
CCAT1	hepatocellular carcinoma
SNHG1	hepatocellular carcinoma
HOTAIR	diffuse large B-cell lymphoma
MIAT	prostate cancer
CDKN2B-AS1	ovarian cancer
NEAT1	gastric cancer
H19	thyroid cancer
RP11-80H5.7	ovarian cancer
SNHG5	gastric cancer
HOTTIP	prostate cancer
HOTAIR	temporomandibular joint osteoarthritis
HOTTIP	pancreatic ductal adenocarcinoma
MALAT1	pancreatic ductal adenocarcinoma
MALAT1	proliferative vitreoretinopathy
MIAT	diabetic retinopathy
MEG3	retinoblastoma
H19	nasopharyngeal carcinoma
H19	congenital heart defect
NEAT1	multiple sclerosis
TUG1	multiple sclerosis
H19	Parkinson's disease
SNHG1	Parkinson's disease
NEAT1	Parkinson's disease
MALAT1	esophageal squamous cell carcinoma
TINCR	colorectal cancer
DANCR	osteosarcoma
HOTAIR	Parkinson's disease
TUG1	prostate cancer
CTB-89H12.4	prostate cancer
PVT1	diabetes mellitus
HOTAIR	prostate cancer
MIAT	dilated cardiomyopathy
CDKN2B-AS1	hypertension
HOTAIR	glioblastoma
MEG3	colorectal cancer
ST8SIA6-AS1	breast cancer
LINC00511	breast cancer
CCAT1	acute myeloid leukemia
NEAT1	gastric adenocarcinoma
PVT1	non-small cell lung cancer
CBR3-AS1	hepatocellular carcinoma
MEG3	metabolic syndrome
MEG3	tongue squamous cell carcinoma
PVT1	renal cell carcinoma
H19	laryngeal squamous cell carcinoma
SLC26A4-AS1	cardiac hypertrophy
RP11-344E13.3	cardiac hypertrophy
MAGI1-IT1	cardiac hypertrophy
MEG3	pancreatic cancer
MEG3	diabetes mellitus
TINCR	esophageal squamous cell carcinoma
HOXA11-AS	glioma
MEG3	osteosarcoma
HOTAIR	asthenozoospermia
NEAT1	laryngeal squamous cell carcinoma
MEG3	gallbladder cancer
CDKN2B-AS1	gallbladder cancer
RP11-395G23.3	endometrial cancer
LA16C-313D11.11	endometrial cancer
HOTAIR	sepsis
HOTAIR	bladder cancer
TP73-AS1	esophageal squamous cell carcinoma
CASC2	lung cancer
HOTAIR	bladder transitional cell carcinoma
UHRF1	colon cancer
HOTTIP	lung cancer
CDKN2B-AS1	lung cancer
MALAT1	pre-eclampsia
H19	non-small cell lung cancer
GAS5	hepatocellular carcinoma
MALAT1	liver fibrosis
HOTAIRM1	pancreatic ductal adenocarcinoma
GAS5	type 2 diabetes mellitus
SNHG15	gastric cancer
FENDRR	lung cancer
GAS5	lung cancer
HOTAIR	acute myeloid leukemia
DANCR	colorectal cancer
NEAT1	esophageal squamous cell carcinoma
HOTAIR	head and neck squamous cell carcinoma
LINC00472	breast cancer
CRNDE	ovarian cancer
RP11-363G2.4	intervertebral disc degeneration
NEAT1	colorectal cancer
GAS5	bladder cancer
PVT1	acute promyelocytic leukemia
MALAT1	oral squamous cell carcinoma
PVT1	bladder cancer
GAS5	endometrial cancer
CECR7	hepatocellular carcinoma
MAPKAPK5-AS1	hepatocellular carcinoma
SNHG12	osteosarcoma
GAS5	head and neck cancer
HOTAIR	pancreatic ductal adenocarcinoma
MEG3	non-small cell lung cancer
MALAT1	diabetic cardiomyopathy
CCAT1	breast cancer
FENDRR	osteosarcoma
TDRG1	aplastic anemia
PVT1	hematological malignancies
CDKN2B-AS1	bladder cancer
GAS5	liver fibrosis
SNHG5	melanoma
HOTAIRM1	acute myeloid leukemia
HOXA11-AS	ovarian cancer
PVT1	thyroid cancer
H19	embryonal carcinoma
TP73-AS1	multiple myeloma
PTPRG-AS1	breast cancer
CDKN2B-AS1	cervical cancer
HOXA-AS2	gastric cancer
SNHG3	hepatocellular carcinoma
GAS5	glioma
GAS5	lung adenocarcinoma
ZNRD1-AS1	cervical cancer
HOTAIR	gastric adenocarcinoma
RP11-457M11.2	lung adenocarcinoma
KCNQ1OT1	breast cancer
LOXL1-AS1	exfoliation syndrome
MALAT1	congenital microtia
SNHG1	astrocytoma
MEG3	renal cell carcinoma
NEAT1	hepatocellular carcinoma
LINC00313	lung cancer
H19	esophageal cancer
NEAT1	HIV
MALAT1	HIV
HOTAIRM1	glioma
MEG3	osteoarthritis
H19	endometriosis
HOTTIP	tongue squamous cell carcinoma
HOXA11-AS	uterine cervix carcinoma
DLX6-AS1	lung adenocarcinoma
CDKN2B-AS1	hepatocellular carcinoma
PVT1	cardiac hypertrophy
HOTTIP	Hirschsprung's disease
MEG3	thyroid cancer
HOTAIR	urothelial cancer
NEAT1	chronic lymphocytic leukemia
DANCR	hepatocellular carcinoma
H19	renal cell carcinoma
SNHG1	non-small cell lung cancer
HOTAIR	pre-eclampsia
MALAT1	hyperglycaemia
XIST	ovarian cancer
MEG3	multiple myeloma
SNHG12	endometrial cancer
CDKN2B-AS1	esophageal cancer
XIST	glioblastoma
CCAT1	gallbladder cancer
MEG3	pancreatic neuroendocrine tumor
HOXA-AS3	glioma
HOTAIR	gastric cardia adenocarcinoma
CASC2	glioma
HOTAIR	osteoarthritis
GAS5	osteoarthritis
H19	osteoarthritis
CTD-2574D22.4	osteoarthritis
NEAT1	prostate cancer
GAS5	cervical cancer
MALAT1	diabetic retinopathy
NEAT1	acute promyelocytic leukemia
RP11-169D4.1	laryngeal squamous cell carcinoma
MALAT1	lung cancer brain metastasis
MEG3	liver fibrosis
CCAT1	colon cancer
FENDRR	gastric cancer
CCAT1	non-small cell lung cancer
ZNRD1-AS1	hepatocellular carcinoma
HOTAIR	atypical teratoid rhabdoid tumor
MALAT1	endometrioid endometrial carcinoma
ZNF674-AS1	hepatocellular carcinoma
HOTAIR	gallbladder cancer
HOTAIR	renal cell carcinoma
PVT1	pleural mesothelioma
H19	pancreatic cancer
GAS5	pleural mesothelioma
MEG3	epithelial ovarian cancer
HOTAIRM1	promyelocytic leukemia
MEG3	primary myelofibrosis
CDKN2B-AS1	primary myelofibrosis
GAS5	mantle cell lymphoma
TDRG1	gastric cancer
LINC00467	neuroblastoma
HOTAIR	pituitary adenoma
PVT1	colorectal cancer
TUG1	melanoma
GAS5	pancreatic cancer
HOTAIR	oesophageal squamous cell carcinoma
HOTAIR	melanoma
HOXA-AS2	promyelocytic leukemia
GAS5	renal cell carcinoma
PVT1	B-cell lymphoma
XIST	hematologic cancer
MALAT1	urothelial cancer
CDKN2B-AS1	primary open-angle glaucoma
TUG1	bladder urothelial carcinoma
PVT1	multiple myeloma
