# Supplementary material for: Prediction of microRNA-disease associations based on distance correlation set
Source: BMC Bioinformatics. 2018 Apr 17;19:141. doi: 10.1186/s12859-018-2146-x (PMC5905221; doi:10.1186/s12859-018-2146-x)
Supplement: Supplementary file 2 — The known lncRNA-disease associations for constructing the DS2. We list 702 known lncRNA-disease associations which were collected from MNDR dataset to construct the DS2. (XLS 63 kb) [file 12859_2018_2146_MOESM2_ESM.xls]

## Sheet: Sheet1
APCDD1L-AS1	astrocytoma
BAIAP2-AS1	hepatocellular carcinoma
CASC2	astrocytoma
CASC2	malignant glioma
CASC2	colorectal cancer
CBR3-AS1	lymphoma
CBR3-AS1	prostate cancer
CBR3-AS1	chronic lymphocytic leukemia
CBR3-AS1	Alzheimer's disease
CBR3-AS1	Prader-Willi syndrome
CBR3-AS1	Huntington's disease
CBR3-AS1	lung cancer
CBR3-AS1	Fragile X Syndrome
CBR3-AS1	breast cancer
CBR3-AS1	cancer
CBR3-AS1	melanoma
CBR3-AS1	nephroblastoma
CBR3-AS1	ovarian cancer
CBR3-AS1	testicular cancer
CBR3-AS1	osteosarcoma
CBR3-AS1	pancreatic ductal adenocarcinoma
CBR3-AS1	meningioma
CBR3-AS1	esophagus squamous cell carcinoma
CBR3-AS1	papillary thyroid carcinoma
CBR3-AS1	schizophrenia
CBR3-AS1	acquired immunodeficiency syndrome
CBR3-AS1	hepatocellular carcinoma
CBR3-AS1	neuroblastoma
CBR3-AS1	psoriasis
CBR3-AS1	colorectal cancer
CBR3-AS1	type 2 diabetes mellitus
CBR3-AS1	obesity
CCAT1	stomach cancer
CCAT1	breast cancer
CCAT1	colon cancer
CCAT1	ovarian cancer
CCAT1	gallbladder cancer
CCAT1	non-small cell lung carcinoma
CCAT1	hepatocellular carcinoma
CCAT1	acute myeloid leukemia
CCAT1	colorectal cancer
CDKN2B-AS1	Intracranial Hemorrhage, Hypertensive
CDKN2B-AS1	Stroke, Lacunar
CDKN2B-AS1	prostate cancer
CDKN2B-AS1	stomach cancer
CDKN2B-AS1	primary open angle glaucoma
CDKN2B-AS1	intracranial aneurysm
CDKN2B-AS1	urinary bladder cancer
CDKN2B-AS1	cardiovascular system disease
CDKN2B-AS1	carotid stenosis
CDKN2B-AS1	lung cancer
CDKN2B-AS1	breast cancer
CDKN2B-AS1	cancer
CDKN2B-AS1	glaucoma
CDKN2B-AS1	melanoma
CDKN2B-AS1	atherosclerosis
CDKN2B-AS1	arteriosclerotic cardiovascular disease
CDKN2B-AS1	ovarian cancer
CDKN2B-AS1	basal cell carcinoma
CDKN2B-AS1	laryngeal squamous cell carcinoma
CDKN2B-AS1	endometriosis
CDKN2B-AS1	astrocytoma
CDKN2B-AS1	malignant glioma
CDKN2B-AS1	gallbladder cancer
CDKN2B-AS1	osteosarcoma
CDKN2B-AS1	coronary artery disease
CDKN2B-AS1	esophagus squamous cell carcinoma
CDKN2B-AS1	non-small cell lung carcinoma
CDKN2B-AS1	cervical cancer
CDKN2B-AS1	Plexiform neurofibroma
CDKN2B-AS1	myocardial infarction
CDKN2B-AS1	hepatocellular carcinoma
CDKN2B-AS1	neurofibromatosis
CDKN2B-AS1	acute myeloid leukemia
CDKN2B-AS1	colorectal cancer
CDKN2B-AS1	type 2 diabetes mellitus
CDKN2B-AS1	acute lymphocytic leukemia
COX10-AS1	Urinary Bladder Neoplasms
COX10-AS1	lymphoma
COX10-AS1	prostate cancer
COX10-AS1	chronic lymphocytic leukemia
COX10-AS1	stomach cancer
COX10-AS1	Alzheimer's disease
COX10-AS1	Prader-Willi syndrome
COX10-AS1	leukemia
COX10-AS1	autistic disorder
COX10-AS1	Huntington's disease
COX10-AS1	lung cancer
COX10-AS1	breast cancer
COX10-AS1	cancer
COX10-AS1	thyroid cancer
COX10-AS1	melanoma
COX10-AS1	nephroblastoma
COX10-AS1	ovarian cancer
COX10-AS1	basal cell carcinoma
COX10-AS1	testicular cancer
COX10-AS1	malignant glioma
COX10-AS1	osteosarcoma
COX10-AS1	pancreatic ductal adenocarcinoma
COX10-AS1	non-small cell lung carcinoma
COX10-AS1	papillary thyroid carcinoma
COX10-AS1	cervical cancer
COX10-AS1	schizophrenia
COX10-AS1	myocardial infarction
COX10-AS1	acquired immunodeficiency syndrome
COX10-AS1	hepatocellular carcinoma
COX10-AS1	neuroblastoma
COX10-AS1	psoriasis
COX10-AS1	colorectal cancer
COX10-AS1	type 2 diabetes mellitus
CRNDE	Urinary Bladder Neoplasms
CRNDE	lymphoma
CRNDE	prostate cancer
CRNDE	chronic lymphocytic leukemia
CRNDE	stomach cancer
CRNDE	Alzheimer's disease
CRNDE	urinary bladder cancer
CRNDE	Prader-Willi syndrome
CRNDE	leukemia
CRNDE	autistic disorder
CRNDE	Huntington's disease
CRNDE	lung cancer
CRNDE	Fragile X Syndrome
CRNDE	breast cancer
CRNDE	cancer
CRNDE	thyroid cancer
CRNDE	melanoma
CRNDE	nephroblastoma
CRNDE	ovarian cancer
CRNDE	basal cell carcinoma
CRNDE	testicular cancer
CRNDE	malignant glioma
CRNDE	squamous cell neoplasm
CRNDE	osteosarcoma
CRNDE	pancreatic ductal adenocarcinoma
CRNDE	meningioma
CRNDE	non-small cell lung carcinoma
CRNDE	papillary thyroid carcinoma
CRNDE	cervical cancer
CRNDE	schizophrenia
CRNDE	myocardial infarction
CRNDE	acquired immunodeficiency syndrome
CRNDE	hepatocellular carcinoma
CRNDE	neuroblastoma
CRNDE	psoriasis
CRNDE	colorectal cancer
CRNDE	type 2 diabetes mellitus
CRNDE	obesity
CTB-89H12.4	prostate cancer
DANCR	prostate cancer
DANCR	astrocytoma
DANCR	hepatocellular carcinoma
DANCR	colorectal cancer
DANCR	Stroke, Lacunar
DGCR5	DiGeorge syndrome
DGCR5	Huntington's disease
DGCR5	glioblastoma multiforme
DGCR5	astrocytoma
DGCR5	renal clear cell carcinoma
DLEU2	lymphoma
DLEU2	myeloid neoplasm
DLEU2	chronic lymphocytic leukemia
DLEU2	astrocytoma
DLG1-AS1	astrocytoma
DLX6-AS1	lung adenocarcinoma
DLX6-AS1	neuropathy
EXTL3-AS1	astrocytoma
FENDRR	stomach cancer
FLG-AS1	Urinary Bladder Neoplasms
FLG-AS1	lymphoma
FLG-AS1	prostate cancer
FLG-AS1	chronic lymphocytic leukemia
FLG-AS1	stomach cancer
FLG-AS1	Alzheimer's disease
FLG-AS1	Prader-Willi syndrome
FLG-AS1	leukemia
FLG-AS1	autistic disorder
FLG-AS1	Huntington's disease
FLG-AS1	lung cancer
FLG-AS1	breast cancer
FLG-AS1	cancer
FLG-AS1	thyroid cancer
FLG-AS1	melanoma
FLG-AS1	nephroblastoma
FLG-AS1	ovarian cancer
FLG-AS1	basal cell carcinoma
FLG-AS1	testicular cancer
FLG-AS1	malignant glioma
FLG-AS1	squamous cell neoplasm
FLG-AS1	osteosarcoma
FLG-AS1	pancreatic ductal adenocarcinoma
FLG-AS1	non-small cell lung carcinoma
FLG-AS1	papillary thyroid carcinoma
FLG-AS1	cervical cancer
FLG-AS1	schizophrenia
FLG-AS1	myocardial infarction
FLG-AS1	acquired immunodeficiency syndrome
FLG-AS1	hepatocellular carcinoma
FLG-AS1	neuroblastoma
FLG-AS1	psoriasis
FLG-AS1	colorectal cancer
FLG-AS1	type 2 diabetes mellitus
FLG-AS1	obesity
FOXD2-AS1	astrocytoma
GAS5	lymphoma
GAS5	prostate cancer
GAS5	stomach cancer
GAS5	urinary bladder cancer
GAS5	leukemia
GAS5	breast cancer
GAS5	pancreatic cancer
GAS5	ovarian cancer
GAS5	endometrial carcinoma
GAS5	glioblastoma multiforme
GAS5	astrocytoma
GAS5	non-small cell lung carcinoma
GAS5	lung adenocarcinoma
GAS5	cervical cancer
GAS5	renal cell carcinoma
GAS5	hepatocellular carcinoma
GAS5	T-cell leukemia
GAS5	malignant pleural mesothelioma
GAS5	colorectal cancer
GAS5	multiple myeloma
GNAS-AS1	Pseudohypoparathyroidism Type 1B
GNAS-AS1	transient neonatal diabetes mellitus
GNAS-AS1	astrocytoma
GNAS-AS1	non-small cell lung carcinoma
H19	Ovarian epithelial cancer
H19	medulloblastoma
H19	prostate cancer
H19	stomach cancer
H19	urinary bladder cancer
H19	Hyperprolactinemia
H19	lung cancer
H19	breast cancer
H19	cancer
H19	thyroid cancer
H19	gestational choriocarcinoma
H19	nephroblastoma
H19	colon cancer
H19	ovarian cancer
H19	laryngeal squamous cell carcinoma
H19	germ cell tumor
H19	glioblastoma multiforme
H19	astrocytoma
H19	malignant glioma
H19	gallbladder cancer
H19	coronary artery disease
H19	pancreatic ductal adenocarcinoma
H19	meningioma
H19	liver cancer
H19	esophagus squamous cell carcinoma
H19	non-small cell lung carcinoma
H19	lung adenocarcinoma
H19	trophoblastic tumor
H19	esophageal cancer
H19	gastric cardia adenocarcinoma
H19	hepatocellular carcinoma
H19	rheumatoid arthritis
H19	chronic myeloid leukemia
H19	colorectal cancer
H19	nasopharynx carcinoma
H19	adrenocortical carcinoma
H19	transient cerebral ischemia
H19	middle cerebral artery infarction
HCG11	astrocytoma
HOTAIR	Ovarian epithelial cancer
HOTAIR	Ependymoma
HOTAIR	oral squamous cell carcinoma
HOTAIR	medulloblastoma
HOTAIR	triple-receptor negative breast cancer
HOTAIR	prostate cancer
HOTAIR	stomach cancer
HOTAIR	urinary bladder cancer
HOTAIR	sarcoma
HOTAIR	lung cancer
HOTAIR	breast cancer
HOTAIR	pancreatic cancer
HOTAIR	melanoma
HOTAIR	colon cancer
HOTAIR	ovarian cancer
HOTAIR	kidney cancer
HOTAIR	endometrial carcinoma
HOTAIR	laryngeal squamous cell carcinoma
HOTAIR	glioblastoma multiforme
HOTAIR	astrocytoma
HOTAIR	malignant glioma
HOTAIR	gallbladder cancer
HOTAIR	osteosarcoma
HOTAIR	liver cancer
HOTAIR	gastric adenocarcinoma
HOTAIR	esophagus squamous cell carcinoma
HOTAIR	pituitary adenoma
HOTAIR	non-small cell lung carcinoma
HOTAIR	lung adenocarcinoma
HOTAIR	papillary thyroid carcinoma
HOTAIR	cervical cancer
HOTAIR	renal cell carcinoma
HOTAIR	lung small cell carcinoma
HOTAIR	head and neck squamous cell carcinoma
HOTAIR	functionless pituitary adenoma
HOTAIR	gastric cardia adenocarcinoma
HOTAIR	hepatocellular carcinoma
HOTAIR	embryonal cancer
HOTAIR	B-cell lymphoma
HOTAIR	acute myeloid leukemia
HOTAIR	gastrointestinal stromal tumor
HOTAIR	colorectal cancer
HOTAIR	nasopharynx carcinoma
HOTAIR	multiple myeloma
HOTAIRM1	acute promyelocytic leukemia
HOTAIRM1	glioblastoma multiforme
HOTAIRM1	astrocytoma
HOTAIRM1	malignant glioma
HOTAIRM1	colorectal cancer
HOTTIP	tongue squamous cell carcinoma
HOTTIP	prostate cancer
HOTTIP	stomach cancer
HOTTIP	lung cancer
HOTTIP	pancreatic cancer
HOTTIP	osteosarcoma
HOTTIP	non-small cell lung carcinoma
HOTTIP	hepatocellular carcinoma
HOTTIP	colorectal cancer
HOXA11-AS	ovarian cancer
HOXA-AS2	stomach cancer
KCNQ1OT1	Seizures
KCNQ1OT1	prostate cancer
KCNQ1OT1	breast cancer
KCNQ1OT1	esophageal cancer
KCNQ1OT1	Beckwith-Wiedemann syndrome
KCNQ1OT1	hepatocellular carcinoma
KCNQ1OT1	colorectal cancer
LIMD1-AS1	astrocytoma
LINC00173	glioblastoma multiforme
LINC00173	astrocytoma
LINC00173	hepatocellular carcinoma
LINC00339	astrocytoma
LINC00342	non-small cell lung carcinoma
LINC00461	astrocytoma
LINC00467	astrocytoma
LINC00467	neuroblastoma
LINC00473	lung cancer
LINC00473	astrocytoma
LINC00649	astrocytoma
LINC00663	glioblastoma multiforme
LINC00689	glioblastoma multiforme
LINC00689	astrocytoma
MALAT1	astrocytoma
MALAT1	Fibroma
MALAT1	Seizures
MALAT1	tongue squamous cell carcinoma
MALAT1	oral squamous cell carcinoma
MALAT1	triple-receptor negative breast cancer
MALAT1	prostate cancer
MALAT1	stomach cancer
MALAT1	urinary bladder cancer
MALAT1	lung cancer
MALAT1	breast cancer
MALAT1	pancreatic cancer
MALAT1	melanoma
MALAT1	colon cancer
MALAT1	ovarian cancer
MALAT1	kidney cancer
MALAT1	laryngeal squamous cell carcinoma
MALAT1	glioblastoma multiforme
MALAT1	malignant glioma
MALAT1	gallbladder cancer
MALAT1	osteosarcoma
MALAT1	fibrosarcoma
MALAT1	pancreatic ductal adenocarcinoma
MALAT1	liver cancer
MALAT1	esophagus squamous cell carcinoma
MALAT1	pituitary adenoma
MALAT1	non-small cell lung cancer
MALAT1	non-small cell lung carcinoma
MALAT1	lung adenocarcinoma
MALAT1	papillary thyroid carcinoma
MALAT1	bladder urothelial carcinoma
MALAT1	endometrial stromal sarcoma
MALAT1	uterine corpus endometrial stromal sarcoma
MALAT1	cervical cancer
MALAT1	renal cell carcinoma
MALAT1	renal clear cell carcinoma
MALAT1	hepatocellular carcinoma
MALAT1	neuroblastoma
MALAT1	colorectal cancer
MALAT1	nasopharynx carcinoma
MALAT1	multiple myeloma
MALAT1	Stroke, Lacunar
MAP3K14	pancreatic ductal adenocarcinoma
MEG3	Ovarian epithelial cancer
MEG3	phaeochromocytoma
MEG3	tongue squamous cell carcinoma
MEG3	oral squamous cell carcinoma
MEG3	prostate cancer
MEG3	stomach cancer
MEG3	urinary bladder cancer
MEG3	Huntington's disease
MEG3	lung cancer
MEG3	breast cancer
MEG3	pituitary cancer
MEG3	pancreatic endocrine carcinoma
MEG3	nephroblastoma
MEG3	colon cancer
MEG3	glioblastoma multiforme
MEG3	malignant glioma
MEG3	gallbladder cancer
MEG3	osteosarcoma
MEG3	meningioma
MEG3	pituitary adenoma
MEG3	non-small cell lung carcinoma
MEG3	lung adenocarcinoma
MEG3	papillary thyroid carcinoma
MEG3	cervical cancer
MEG3	renal clear cell carcinoma
MEG3	functionless pituitary adenoma
MEG3	hepatocellular carcinoma
MEG3	neuroblastoma
MEG3	chronic myeloid leukemia
MEG3	acute myeloid leukemia
MEG3	colorectal cancer
MEG3	gonadotroph-derived pituitary adenoma
MEG3	pituitary adenoma
MEG3	hepatocellular carcinoma
MIAT	Seizures
MIAT	lymphoma
MIAT	prostate cancer
MIAT	chronic lymphocytic leukemia
MIAT	Alzheimer's disease
MIAT	urinary bladder cancer
MIAT	Prader-Willi syndrome
MIAT	Huntington's disease
MIAT	lung cancer
MIAT	Fragile X Syndrome
MIAT	breast cancer
MIAT	cancer
MIAT	melanoma
MIAT	nephroblastoma
MIAT	ovarian cancer
MIAT	testicular cancer
MIAT	glioblastoma multiforme
MIAT	osteosarcoma
MIAT	pancreatic ductal adenocarcinoma
MIAT	meningioma
MIAT	papillary thyroid carcinoma
MIAT	cervical cancer
MIAT	schizophrenia
MIAT	myocardial infarction
MIAT	acquired immunodeficiency syndrome
MIAT	hepatocellular carcinoma
MIAT	neuroblastoma
MIAT	psoriasis
MIAT	colorectal cancer
MIAT	type 2 diabetes mellitus
MIAT	obesity
MIR155HG	astrocytoma
MIR155HG	glioblastoma multiforme
MIR155HG	malignant glioma
MIR17HG	astrocytoma
MIR4500HG	astrocytoma
NEAT1	Seizures
NEAT1	oral squamous cell carcinoma
NEAT1	acute promyelocytic leukemia
NEAT1	prostate cancer
NEAT1	chronic lymphocytic leukemia
NEAT1	Huntington's disease
NEAT1	breast cancer
NEAT1	relapsing-remitting multiple sclerosis
NEAT1	ovarian cancer
NEAT1	laryngeal squamous cell carcinoma
NEAT1	astrocytoma
NEAT1	malignant glioma
NEAT1	esophagus squamous cell carcinoma
NEAT1	non-small cell lung carcinoma
NEAT1	papillary thyroid carcinoma
NEAT1	hepatocellular carcinoma
NEAT1	Burkitt lymphoma
NEAT1	colorectal cancer
NEAT1	nasopharynx carcinoma
NOP14-AS1	astrocytoma
OIP5-AS1	astrocytoma
PCBP1-AS1	Urinary Bladder Neoplasms
PCBP1-AS1	lymphoma
PCBP1-AS1	prostate cancer
PCBP1-AS1	chronic lymphocytic leukemia
PCBP1-AS1	stomach cancer
PCBP1-AS1	Alzheimer's disease
PCBP1-AS1	Prader-Willi syndrome
PCBP1-AS1	leukemia
PCBP1-AS1	autistic disorder
PCBP1-AS1	Huntington's disease
PCBP1-AS1	lung cancer
PCBP1-AS1	breast cancer
PCBP1-AS1	cancer
PCBP1-AS1	thyroid cancer
PCBP1-AS1	melanoma
PCBP1-AS1	nephroblastoma
PCBP1-AS1	ovarian cancer
PCBP1-AS1	basal cell carcinoma
PCBP1-AS1	testicular cancer
PCBP1-AS1	malignant glioma
PCBP1-AS1	squamous cell neoplasm
PCBP1-AS1	osteosarcoma
PCBP1-AS1	pancreatic ductal adenocarcinoma
PCBP1-AS1	non-small cell lung carcinoma
PCBP1-AS1	papillary thyroid carcinoma
PCBP1-AS1	cervical cancer
PCBP1-AS1	schizophrenia
PCBP1-AS1	myocardial infarction
PCBP1-AS1	acquired immunodeficiency syndrome
PCBP1-AS1	hepatocellular carcinoma
PCBP1-AS1	neuroblastoma
PCBP1-AS1	psoriasis
PCBP1-AS1	colorectal cancer
PCBP1-AS1	type 2 diabetes mellitus
PCBP1-AS1	obesity
PINK1-AS	Parkinson's disease
PTPRG-AS1	astrocytoma
PVT1	prostate cancer
PVT1	stomach cancer
PVT1	urinary bladder cancer
PVT1	breast cancer
PVT1	thyroid cancer
PVT1	pancreatic cancer
PVT1	ovarian cancer
PVT1	astrocytoma
PVT1	pancreatic ductal adenocarcinoma
PVT1	non-small cell lung carcinoma
PVT1	cervical cancer
PVT1	hepatocellular carcinoma
PVT1	malignant pleural mesothelioma
PVT1	colorectal cancer
PVT1	multiple myeloma
RP11-672F9.1	hepatocellular carcinoma
RPPH1	Seizures
SBF2-AS1	astrocytoma
SBF2-AS1	non-small cell lung carcinoma
SH3BP5-AS1	astrocytoma
SLC26A4-AS1	astrocytoma
SNHG1	astrocytoma
SNHG1	non-small cell lung carcinoma
SNHG1	hepatocellular carcinoma
SNHG1	Stroke, Lacunar
SNHG12	endometrial carcinoma
SNHG12	astrocytoma
SNHG12	Stroke, Lacunar
SNHG15	stomach cancer
SNHG15	hepatocellular carcinoma
SNHG15	Stroke, Lacunar
SNHG16	Urinary Bladder Neoplasms
SNHG16	lymphoma
SNHG16	prostate cancer
SNHG16	chronic lymphocytic leukemia
SNHG16	stomach cancer
SNHG16	Alzheimer's disease
SNHG16	urinary bladder cancer
SNHG16	Prader-Willi syndrome
SNHG16	leukemia
SNHG16	autistic disorder
SNHG16	Huntington's disease
SNHG16	lung cancer
SNHG16	Fragile X Syndrome
SNHG16	breast cancer
SNHG16	cancer
SNHG16	thyroid cancer
SNHG16	melanoma
SNHG16	nephroblastoma
SNHG16	ovarian cancer
SNHG16	basal cell carcinoma
SNHG16	testicular cancer
SNHG16	malignant glioma
SNHG16	squamous cell neoplasm
SNHG16	osteosarcoma
SNHG16	pancreatic ductal adenocarcinoma
SNHG16	meningioma
SNHG16	non-small cell lung carcinoma
SNHG16	papillary thyroid carcinoma
SNHG16	cervical cancer
SNHG16	schizophrenia
SNHG16	myocardial infarction
SNHG16	acquired immunodeficiency syndrome
SNHG16	hepatocellular carcinoma
SNHG16	neuroblastoma
SNHG16	psoriasis
SNHG16	colorectal cancer
SNHG16	type 2 diabetes mellitus
SNHG16	obesity
SNHG3	hepatocellular carcinoma
SNHG5	Aging
SNHG5	lymphoma
SNHG5	prostate cancer
SNHG5	chronic lymphocytic leukemia
SNHG5	stomach cancer
SNHG5	Alzheimer's disease
SNHG5	urinary bladder cancer
SNHG5	Prader-Willi syndrome
SNHG5	Huntington's disease
SNHG5	lung cancer
SNHG5	Fragile X Syndrome
SNHG5	Silver-Russell syndrome
SNHG5	breast cancer
SNHG5	cancer
SNHG5	melanoma
SNHG5	nephroblastoma
SNHG5	colon cancer
SNHG5	ovarian cancer
SNHG5	testicular cancer
SNHG5	glioblastoma multiforme
SNHG5	astrocytoma
SNHG5	osteosarcoma
SNHG5	pancreatic ductal adenocarcinoma
SNHG5	meningioma
SNHG5	papillary thyroid carcinoma
SNHG5	cervical cancer
SNHG5	schizophrenia
SNHG5	Beckwith-Wiedemann syndrome
SNHG5	acquired immunodeficiency syndrome
SNHG5	hepatocellular carcinoma
SNHG5	neuroblastoma
SNHG5	psoriasis
SNHG5	colorectal cancer
SNHG5	type 2 diabetes mellitus
SNHG5	obesity
SNHG6	astrocytoma
SPTY2D1-AS1	astrocytoma
THAP7-AS1	Urinary Bladder Neoplasms
THAP7-AS1	lymphoma
THAP7-AS1	prostate cancer
THAP7-AS1	chronic lymphocytic leukemia
THAP7-AS1	stomach cancer
THAP7-AS1	Alzheimer's disease
THAP7-AS1	Prader-Willi syndrome
THAP7-AS1	leukemia
THAP7-AS1	autistic disorder
THAP7-AS1	Huntington's disease
THAP7-AS1	lung cancer
THAP7-AS1	breast cancer
THAP7-AS1	cancer
THAP7-AS1	thyroid cancer
THAP7-AS1	melanoma
THAP7-AS1	nephroblastoma
THAP7-AS1	ovarian cancer
THAP7-AS1	basal cell carcinoma
THAP7-AS1	testicular cancer
THAP7-AS1	malignant glioma
THAP7-AS1	squamous cell neoplasm
THAP7-AS1	osteosarcoma
THAP7-AS1	pancreatic ductal adenocarcinoma
THAP7-AS1	non-small cell lung carcinoma
THAP7-AS1	papillary thyroid carcinoma
THAP7-AS1	cervical cancer
THAP7-AS1	schizophrenia
THAP7-AS1	myocardial infarction
THAP7-AS1	acquired immunodeficiency syndrome
THAP7-AS1	hepatocellular carcinoma
THAP7-AS1	neuroblastoma
THAP7-AS1	psoriasis
THAP7-AS1	colorectal cancer
THAP7-AS1	type 2 diabetes mellitus
TINCR	stomach cancer
TMEM161B-AS1	astrocytoma
TMPO-AS1	astrocytoma
TP53TG1	non-small cell lung carcinoma
TP73-AS1	glioblastoma multiforme
TP73-AS1	astrocytoma
TP73-AS1	non-small cell lung carcinoma
TP73-AS1	multiple myeloma
TRAF3IP2-AS1	astrocytoma
TTC28-AS1	astrocytoma
TUG1	prostate cancer
TUG1	stomach cancer
TUG1	urinary bladder cancer
TUG1	Huntington's disease
TUG1	relapsing-remitting multiple sclerosis
TUG1	glioblastoma multiforme
TUG1	malignant glioma
TUG1	osteosarcoma
TUG1	esophagus squamous cell carcinoma
TUG1	non-small cell lung carcinoma
TUG1	bladder urothelial carcinoma
TUG1	renal cell carcinoma
TUG1	hepatocellular carcinoma
TUG1	hepatoblastoma
TUG1	colorectal cancer
TUG1	multiple myeloma
VIM-AS1	astrocytoma
XIST	prostate cancer
XIST	neurodegenerative disease
XIST	breast cancer
XIST	ovarian cancer
XIST	malignant glioma
XIST	non-small cell lung carcinoma
XIST	collecting duct carcinoma
XIST	testicular germ cell cancer
XIST	hepatocellular carcinoma
XIST	colorectal cancer
ZFAS1	stomach cancer
ZFAS1	breast cancer
ZFAS1	hepatocellular carcinoma
ZFAS1	colorectal cancer
