# Supplementary material for: Prediction of microRNA-disease associations based on distance correlation set
Source: BMC Bioinformatics. 2018 Apr 17;19:141. doi: 10.1186/s12859-018-2146-x (PMC5905221; doi:10.1186/s12859-018-2146-x)
Supplement: Supplementary file 3 — The integrated lncRNA-disease associations for constructing the DS3. We list 1073 lncRNA-disease associations which were collected by integrating the datasets of DS1 and DS2. (XLS 83 kb) [file 12859_2018_2146_MOESM3_ESM.xls]

## Sheet: Sheet1
Prostatic Neoplasms	PVT1
Stomach Neoplasms	PVT1
Urinary Bladder Neoplasms	PVT1
Breast Neoplasms	PVT1
Thyroid Neoplasms	PVT1
Pancreatic Neoplasms	PVT1
Ovarian Neoplasms	PVT1
Astrocytoma	PVT1
Carcinoma, Pancreatic Ductal	PVT1
Carcinoma, Non-Small-Cell Lung	PVT1
Uterine Cervical Neoplasms	PVT1
Carcinoma, Hepatocellular	PVT1
Pleural Effusion, Malignant	PVT1
Colorectal Neoplasms	PVT1
Multiple Myeloma	PVT1
Prostatic Neoplasms	XIST
Neurodegenerative Diseases	XIST
Breast Neoplasms	XIST
Ovarian Neoplasms	XIST
Glioma	XIST
Carcinoma, Non-Small-Cell Lung	XIST
Carcinoma, Renal Cell	XIST
Testicular Germ Cell Tumor	XIST
Carcinoma, Hepatocellular	XIST
Colorectal Neoplasms	XIST
Carcinoma, Hepatocellular	SNHG3
Lymphoma	DLEU2
Myeloproliferative Disorders	DLEU2
Leukemia, Lymphocytic, Chronic, B-Cell	DLEU2
Astrocytoma	DLEU2
Carcinoma, Pancreatic Ductal	MAP3K14
Seizures	KCNQ1OT1
Prostatic Neoplasms	KCNQ1OT1
Breast Neoplasms	KCNQ1OT1
Esophageal Neoplasms	KCNQ1OT1
Beckwith-Wiedemann Syndrome	KCNQ1OT1
Carcinoma, Hepatocellular	KCNQ1OT1
Colorectal Neoplasms	KCNQ1OT1
Carcinoma, Non-Small-Cell Lung	TP53TG1
Astrocytoma	SNHG1
Carcinoma, Non-Small-Cell Lung	SNHG1
Carcinoma, Hepatocellular	SNHG1
DiGeorge Syndrome	DGCR5
Huntington Disease	DGCR5
Glioblastoma	DGCR5
Astrocytoma	DGCR5
Carcinoma, Renal Cell	DGCR5
Astrocytoma	LINC00339
Prostatic Neoplasms	TUG1
Stomach Neoplasms	TUG1
Urinary Bladder Neoplasms	TUG1
Huntington Disease	TUG1
Multiple Sclerosis, Relapsing-Remitting	TUG1
Glioblastoma	TUG1
Glioma	TUG1
Osteosarcoma	TUG1
Esophageal Squamous Cell Carcinoma	TUG1
Carcinoma, Non-Small-Cell Lung	TUG1
Urinary Bladder Neoplasms	TUG1
Carcinoma, Renal Cell	TUG1
Carcinoma, Hepatocellular	TUG1
Hepatoblastoma	TUG1
Colorectal Neoplasms	TUG1
Multiple Myeloma	TUG1
Ovarian epithelial cancer	MEG3
Pheochromocytoma	MEG3
Carcinoma, Squamous Cell	MEG3
Carcinoma, Squamous Cell	MEG3
Prostatic Neoplasms	MEG3
Stomach Neoplasms	MEG3
Urinary Bladder Neoplasms	MEG3
Huntington Disease	MEG3
Lung Neoplasms	MEG3
Breast Neoplasms	MEG3
Pituitary Neoplasms	MEG3
Carcinoma, Islet Cell	MEG3
Neuroblastoma	MEG3
Colonic Neoplasms	MEG3
Glioblastoma	MEG3
Glioma	MEG3
Gallbladder Neoplasms	MEG3
Osteosarcoma	MEG3
Meningioma	MEG3
Pituitary Neoplasms	MEG3
Carcinoma, Non-Small-Cell Lung	MEG3
Lung Neoplasms	MEG3
Thyroid cancer, papillary	MEG3
Uterine Cervical Neoplasms	MEG3
Carcinoma, Renal Cell	MEG3
Pituitary Neoplasms	MEG3
Carcinoma, Hepatocellular	MEG3
Neuroblastoma	MEG3
Leukemia, Myelogenous, Chronic, BCR-ABL Positive	MEG3
Leukemia, Myeloid, Acute	MEG3
Colorectal Neoplasms	MEG3
Pituitary Neoplasms	MEG3
Glioblastoma	TP73-AS1
Astrocytoma	TP73-AS1
Carcinoma, Non-Small-Cell Lung	TP73-AS1
Multiple Myeloma	TP73-AS1
Prostatic Neoplasms	DANCR
Astrocytoma	DANCR
Carcinoma, Hepatocellular	DANCR
Colorectal Neoplasms	DANCR
Lymphoma	GAS5
Prostatic Neoplasms	GAS5
Stomach Neoplasms	GAS5
Urinary Bladder Neoplasms	GAS5
Leukemia	GAS5
Breast Neoplasms	GAS5
Pancreatic Neoplasms	GAS5
Ovarian Neoplasms	GAS5
Endometrial Neoplasms	GAS5
Glioblastoma	GAS5
Astrocytoma	GAS5
Carcinoma, Non-Small-Cell Lung	GAS5
Lung Neoplasms	GAS5
Uterine Cervical Neoplasms	GAS5
Carcinoma, Renal Cell	GAS5
Carcinoma, Hepatocellular	GAS5
Leukemia, T-Cell	GAS5
Pleural Effusion, Malignant	GAS5
Colorectal Neoplasms	GAS5
Multiple Myeloma	GAS5
Astrocytoma	MALAT1
Astrocytoma	LINC00467
Neuroblastoma	LINC00467
Astrocytoma	FOXD2-AS1
Endometrial Neoplasms	SNHG12
Astrocytoma	SNHG12
Seizures	RPPH1
Lung Neoplasms	LINC00473
Astrocytoma	LINC00473
Astrocytoma	MIR155HG
Astrocytoma	APCDD1L-AS1
Pseudohypoaldosteronism	GNAS-AS1
Diabetes Mellitus	GNAS-AS1
Astrocytoma	GNAS-AS1
Carcinoma, Non-Small-Cell Lung	GNAS-AS1
Carcinoma, Non-Small-Cell Lung	LINC00342
Glioblastoma	LINC00689
Astrocytoma	LINC00689
Ovarian Neoplasms	HOXA11-AS
Astrocytoma	CASC2
Glioma	CASC2
Colorectal Neoplasms	CASC2
Stomach Neoplasms	TINCR
Astrocytoma	SBF2-AS1
Carcinoma, Non-Small-Cell Lung	SBF2-AS1
Ovarian epithelial cancer	H19
Medulloblastoma	H19
Prostatic Neoplasms	H19
Stomach Neoplasms	H19
Urinary Bladder Neoplasms	H19
Hyperprolactinemia	H19
Lung Neoplasms	H19
Breast Neoplasms	H19
Neoplasms	H19
Thyroid Neoplasms	H19
Choriocarcinoma	H19
Neuroblastoma	H19
Colonic Neoplasms	H19
Ovarian Neoplasms	H19
Laryngeal Neoplasms	H19
Neoplasms, Germ Cell and Embryonal	H19
Glioblastoma	H19
Astrocytoma	H19
Glioma	H19
Gallbladder Neoplasms	H19
Coronary Artery Disease	H19
Carcinoma, Pancreatic Ductal	H19
Meningioma	H19
Liver Neoplasms	H19
Esophageal Squamous Cell Carcinoma	H19
Carcinoma, Non-Small-Cell Lung	H19
Lung Neoplasms	H19
Trophoblastic Neoplasms	H19
Esophageal Neoplasms	H19
Stomach Neoplasms	H19
Carcinoma, Hepatocellular	H19
Arthritis, Rheumatoid	H19
Leukemia, Myelogenous, Chronic, BCR-ABL Positive	H19
Colorectal Neoplasms	H19
Nasopharyngeal Neoplasms	H19
Seizures	NEAT1
Carcinoma, Squamous Cell	NEAT1
Leukemia, Promyelocytic, Acute	NEAT1
Prostatic Neoplasms	NEAT1
Leukemia, Lymphocytic, Chronic, B-Cell	NEAT1
Huntington Disease	NEAT1
Breast Neoplasms	NEAT1
Multiple Sclerosis, Relapsing-Remitting	NEAT1
Ovarian Neoplasms	NEAT1
Laryngeal Neoplasms	NEAT1
Astrocytoma	NEAT1
Glioma	NEAT1
Esophageal Squamous Cell Carcinoma	NEAT1
Carcinoma, Non-Small-Cell Lung	NEAT1
Thyroid cancer, papillary	NEAT1
Carcinoma, Hepatocellular	NEAT1
Burkitt Lymphoma	NEAT1
Colorectal Neoplasms	NEAT1
Nasopharyngeal Neoplasms	NEAT1
Glioblastoma	LINC00663
Astrocytoma	TTC28-AS1
Stomach Neoplasms	HOXA-AS2
Stomach Neoplasms	SNHG15
Carcinoma, Hepatocellular	SNHG15
Lung Neoplasms	DLX6-AS1
Peripheral Nervous System Diseases	DLX6-AS1
Astrocytoma	SLC26A4-AS1
Astrocytoma	NOP14-AS1
Urinary Bladder Neoplasms	FLG-AS1
Lymphoma	FLG-AS1
Prostatic Neoplasms	FLG-AS1
Leukemia, Lymphocytic, Chronic, B-Cell	FLG-AS1
Stomach Neoplasms	FLG-AS1
Alzheimer Disease	FLG-AS1
Prader-Willi Syndrome	FLG-AS1
Leukemia	FLG-AS1
Autistic Disorder	FLG-AS1
Huntington Disease	FLG-AS1
Lung Neoplasms	FLG-AS1
Breast Neoplasms	FLG-AS1
Neoplasms	FLG-AS1
Thyroid Neoplasms	FLG-AS1
Melanoma	FLG-AS1
Neuroblastoma	FLG-AS1
Ovarian Neoplasms	FLG-AS1
Carcinoma, Basal Cell	FLG-AS1
Testicular Neoplasms	FLG-AS1
Glioma	FLG-AS1
Neoplasms, Squamous Cell	FLG-AS1
Osteosarcoma	FLG-AS1
Carcinoma, Pancreatic Ductal	FLG-AS1
Carcinoma, Non-Small-Cell Lung	FLG-AS1
Thyroid cancer, papillary	FLG-AS1
Uterine Cervical Neoplasms	FLG-AS1
Schizophrenia	FLG-AS1
Myocardial Infarction	FLG-AS1
Acquired Immunodeficiency Syndrome	FLG-AS1
Carcinoma, Hepatocellular	FLG-AS1
Neuroblastoma	FLG-AS1
Psoriasis	FLG-AS1
Colorectal Neoplasms	FLG-AS1
Diabetes Mellitus, Type 2	FLG-AS1
Obesity	FLG-AS1
Fibroma	MALAT1
Seizures	MALAT1
Carcinoma, Squamous Cell	MALAT1
Carcinoma, Squamous Cell	MALAT1
Triple Negative Breast Neoplasms	MALAT1
Prostatic Neoplasms	MALAT1
Stomach Neoplasms	MALAT1
Urinary Bladder Neoplasms	MALAT1
Lung Neoplasms	MALAT1
Breast Neoplasms	MALAT1
Pancreatic Neoplasms	MALAT1
Melanoma	MALAT1
Colonic Neoplasms	MALAT1
Ovarian Neoplasms	MALAT1
Kidney Neoplasms	MALAT1
Laryngeal Neoplasms	MALAT1
Glioblastoma	MALAT1
Glioma	MALAT1
Gallbladder Neoplasms	MALAT1
Osteosarcoma	MALAT1
Fibrosarcoma	MALAT1
Carcinoma, Pancreatic Ductal	MALAT1
Liver Neoplasms	MALAT1
Esophageal Squamous Cell Carcinoma	MALAT1
Pituitary Neoplasms	MALAT1
Carcinoma, Non-Small-Cell Lung	MALAT1
Carcinoma, Non-Small-Cell Lung	MALAT1
Lung Neoplasms	MALAT1
Thyroid cancer, papillary	MALAT1
Urinary Bladder Neoplasms	MALAT1
Sarcoma, Endometrial Stromal	MALAT1
Sarcoma, Endometrial Stromal	MALAT1
Uterine Cervical Neoplasms	MALAT1
Carcinoma, Renal Cell	MALAT1
Carcinoma, Renal Cell	MALAT1
Carcinoma, Hepatocellular	MALAT1
Neuroblastoma	MALAT1
Colorectal Neoplasms	MALAT1
Nasopharyngeal Neoplasms	MALAT1
Multiple Myeloma	MALAT1
Aging, Premature	SNHG5
Lymphoma	SNHG5
Prostatic Neoplasms	SNHG5
Leukemia, Lymphocytic, Chronic, B-Cell	SNHG5
Stomach Neoplasms	SNHG5
Alzheimer Disease	SNHG5
Urinary Bladder Neoplasms	SNHG5
Prader-Willi Syndrome	SNHG5
Huntington Disease	SNHG5
Lung Neoplasms	SNHG5
Fragile X Syndrome	SNHG5
Silver-Russell Syndrome	SNHG5
Breast Neoplasms	SNHG5
Neoplasms	SNHG5
Melanoma	SNHG5
Neuroblastoma	SNHG5
Colonic Neoplasms	SNHG5
Ovarian Neoplasms	SNHG5
Testicular Neoplasms	SNHG5
Glioblastoma	SNHG5
Astrocytoma	SNHG5
Osteosarcoma	SNHG5
Carcinoma, Pancreatic Ductal	SNHG5
Meningioma	SNHG5
Thyroid cancer, papillary	SNHG5
Uterine Cervical Neoplasms	SNHG5
Schizophrenia	SNHG5
Beckwith-Wiedemann Syndrome	SNHG5
Acquired Immunodeficiency Syndrome	SNHG5
Carcinoma, Hepatocellular	SNHG5
Neuroblastoma	SNHG5
Psoriasis	SNHG5
Colorectal Neoplasms	SNHG5
Diabetes Mellitus, Type 2	SNHG5
Obesity	SNHG5
Stomach Neoplasms	FENDRR
Urinary Bladder Neoplasms	PCBP1-AS1
Lymphoma	PCBP1-AS1
Prostatic Neoplasms	PCBP1-AS1
Leukemia, Lymphocytic, Chronic, B-Cell	PCBP1-AS1
Stomach Neoplasms	PCBP1-AS1
Alzheimer Disease	PCBP1-AS1
Prader-Willi Syndrome	PCBP1-AS1
Leukemia	PCBP1-AS1
Autistic Disorder	PCBP1-AS1
Huntington Disease	PCBP1-AS1
Lung Neoplasms	PCBP1-AS1
Breast Neoplasms	PCBP1-AS1
Neoplasms	PCBP1-AS1
Thyroid Neoplasms	PCBP1-AS1
Melanoma	PCBP1-AS1
Neuroblastoma	PCBP1-AS1
Ovarian Neoplasms	PCBP1-AS1
Carcinoma, Basal Cell	PCBP1-AS1
Testicular Neoplasms	PCBP1-AS1
Glioma	PCBP1-AS1
Neoplasms, Squamous Cell	PCBP1-AS1
Osteosarcoma	PCBP1-AS1
Carcinoma, Pancreatic Ductal	PCBP1-AS1
Carcinoma, Non-Small-Cell Lung	PCBP1-AS1
Thyroid cancer, papillary	PCBP1-AS1
Uterine Cervical Neoplasms	PCBP1-AS1
Schizophrenia	PCBP1-AS1
Myocardial Infarction	PCBP1-AS1
Acquired Immunodeficiency Syndrome	PCBP1-AS1
Carcinoma, Hepatocellular	PCBP1-AS1
Neuroblastoma	PCBP1-AS1
Psoriasis	PCBP1-AS1
Colorectal Neoplasms	PCBP1-AS1
Diabetes Mellitus, Type 2	PCBP1-AS1
Obesity	PCBP1-AS1
Astrocytoma	MIR17HG
Urinary Bladder Neoplasms	THAP7-AS1
Lymphoma	THAP7-AS1
Prostatic Neoplasms	THAP7-AS1
Leukemia, Lymphocytic, Chronic, B-Cell	THAP7-AS1
Stomach Neoplasms	THAP7-AS1
Alzheimer Disease	THAP7-AS1
Prader-Willi Syndrome	THAP7-AS1
Leukemia	THAP7-AS1
Autistic Disorder	THAP7-AS1
Huntington Disease	THAP7-AS1
Lung Neoplasms	THAP7-AS1
Breast Neoplasms	THAP7-AS1
Neoplasms	THAP7-AS1
Thyroid Neoplasms	THAP7-AS1
Melanoma	THAP7-AS1
Neuroblastoma	THAP7-AS1
Ovarian Neoplasms	THAP7-AS1
Carcinoma, Basal Cell	THAP7-AS1
Testicular Neoplasms	THAP7-AS1
Glioma	THAP7-AS1
Neoplasms, Squamous Cell	THAP7-AS1
Osteosarcoma	THAP7-AS1
Carcinoma, Pancreatic Ductal	THAP7-AS1
Carcinoma, Non-Small-Cell Lung	THAP7-AS1
Thyroid cancer, papillary	THAP7-AS1
Uterine Cervical Neoplasms	THAP7-AS1
Schizophrenia	THAP7-AS1
Myocardial Infarction	THAP7-AS1
Acquired Immunodeficiency Syndrome	THAP7-AS1
Carcinoma, Hepatocellular	THAP7-AS1
Neuroblastoma	THAP7-AS1
Psoriasis	THAP7-AS1
Colorectal Neoplasms	THAP7-AS1
Diabetes Mellitus, Type 2	THAP7-AS1
Carcinoma, Hepatocellular	BAIAP2-AS1
Seizures	MIAT
Lymphoma	MIAT
Prostatic Neoplasms	MIAT
Leukemia, Lymphocytic, Chronic, B-Cell	MIAT
Alzheimer Disease	MIAT
Urinary Bladder Neoplasms	MIAT
Prader-Willi Syndrome	MIAT
Huntington Disease	MIAT
Lung Neoplasms	MIAT
Fragile X Syndrome	MIAT
Breast Neoplasms	MIAT
Neoplasms	MIAT
Melanoma	MIAT
Neuroblastoma	MIAT
Ovarian Neoplasms	MIAT
Testicular Neoplasms	MIAT
Glioblastoma	MIAT
Osteosarcoma	MIAT
Carcinoma, Pancreatic Ductal	MIAT
Meningioma	MIAT
Thyroid cancer, papillary	MIAT
Uterine Cervical Neoplasms	MIAT
Schizophrenia	MIAT
Myocardial Infarction	MIAT
Acquired Immunodeficiency Syndrome	MIAT
Carcinoma, Hepatocellular	MIAT
Neuroblastoma	MIAT
Psoriasis	MIAT
Colorectal Neoplasms	MIAT
Diabetes Mellitus, Type 2	MIAT
Obesity	MIAT
Stomach Neoplasms	ZFAS1
Breast Neoplasms	ZFAS1
Carcinoma, Hepatocellular	ZFAS1
Colorectal Neoplasms	ZFAS1
Astrocytoma	HCG11
Astrocytoma	SNHG6
Astrocytoma	MIR4500HG
Astrocytoma	TRAF3IP2-AS1
Urinary Bladder Neoplasms	CRNDE
Lymphoma	CRNDE
Prostatic Neoplasms	CRNDE
Leukemia, Lymphocytic, Chronic, B-Cell	CRNDE
Stomach Neoplasms	CRNDE
Alzheimer Disease	CRNDE
Urinary Bladder Neoplasms	CRNDE
Prader-Willi Syndrome	CRNDE
Leukemia	CRNDE
Autistic Disorder	CRNDE
Huntington Disease	CRNDE
Lung Neoplasms	CRNDE
Fragile X Syndrome	CRNDE
Breast Neoplasms	CRNDE
Neoplasms	CRNDE
Thyroid Neoplasms	CRNDE
Melanoma	CRNDE
Neuroblastoma	CRNDE
Ovarian Neoplasms	CRNDE
Carcinoma, Basal Cell	CRNDE
Testicular Neoplasms	CRNDE
Glioma	CRNDE
Neoplasms, Squamous Cell	CRNDE
Osteosarcoma	CRNDE
Carcinoma, Pancreatic Ductal	CRNDE
Meningioma	CRNDE
Carcinoma, Non-Small-Cell Lung	CRNDE
Thyroid cancer, papillary	CRNDE
Uterine Cervical Neoplasms	CRNDE
Schizophrenia	CRNDE
Myocardial Infarction	CRNDE
Acquired Immunodeficiency Syndrome	CRNDE
Carcinoma, Hepatocellular	CRNDE
Neuroblastoma	CRNDE
Psoriasis	CRNDE
Colorectal Neoplasms	CRNDE
Diabetes Mellitus, Type 2	CRNDE
Obesity	CRNDE
Astrocytoma	LIMD1-AS1
Astrocytoma	LINC00461
Astrocytoma	OIP5-AS1
Intracranial Hemorrhage, Hypertensive	CDKN2B-AS1
Stroke, Lacunar	CDKN2B-AS1
Prostatic Neoplasms	CDKN2B-AS1
Stomach Neoplasms	CDKN2B-AS1
Glaucoma	CDKN2B-AS1
Intracranial Aneurysm	CDKN2B-AS1
Urinary Bladder Neoplasms	CDKN2B-AS1
Cardiovascular Diseases	CDKN2B-AS1
Carotid Stenosis	CDKN2B-AS1
Lung Neoplasms	CDKN2B-AS1
Breast Neoplasms	CDKN2B-AS1
Neoplasms	CDKN2B-AS1
Glaucoma	CDKN2B-AS1
Melanoma	CDKN2B-AS1
Atherosclerosis	CDKN2B-AS1
Atherosclerosis	CDKN2B-AS1
Ovarian Neoplasms	CDKN2B-AS1
Carcinoma, Basal Cell	CDKN2B-AS1
Laryngeal Neoplasms	CDKN2B-AS1
Endometriosis	CDKN2B-AS1
Astrocytoma	CDKN2B-AS1
Glioma	CDKN2B-AS1
Gallbladder Neoplasms	CDKN2B-AS1
Osteosarcoma	CDKN2B-AS1
Coronary Artery Disease	CDKN2B-AS1
Esophageal Squamous Cell Carcinoma	CDKN2B-AS1
Carcinoma, Non-Small-Cell Lung	CDKN2B-AS1
Uterine Cervical Neoplasms	CDKN2B-AS1
Neurofibroma, Plexiform	CDKN2B-AS1
Myocardial Infarction	CDKN2B-AS1
Carcinoma, Hepatocellular	CDKN2B-AS1
Neurofibromatoses	CDKN2B-AS1
Leukemia, Myeloid, Acute	CDKN2B-AS1
Colorectal Neoplasms	CDKN2B-AS1
Diabetes Mellitus, Type 2	CDKN2B-AS1
Precursor Cell Lymphoblastic Leukemia-Lymphoma	CDKN2B-AS1
Ovarian epithelial cancer	HOTAIR
Ependymoma	HOTAIR
Carcinoma, Squamous Cell	HOTAIR
Medulloblastoma	HOTAIR
Triple Negative Breast Neoplasms	HOTAIR
Prostatic Neoplasms	HOTAIR
Stomach Neoplasms	HOTAIR
Urinary Bladder Neoplasms	HOTAIR
Neoplasms	HOTAIR
Lung Neoplasms	HOTAIR
Breast Neoplasms	HOTAIR
Pancreatic Neoplasms	HOTAIR
Melanoma	HOTAIR
Colonic Neoplasms	HOTAIR
Ovarian Neoplasms	HOTAIR
Kidney Neoplasms	HOTAIR
Endometrial Neoplasms	HOTAIR
Laryngeal Neoplasms	HOTAIR
Glioblastoma	HOTAIR
Astrocytoma	HOTAIR
Glioma	HOTAIR
Gallbladder Neoplasms	HOTAIR
Osteosarcoma	HOTAIR
Liver Neoplasms	HOTAIR
Stomach Neoplasms	HOTAIR
Esophageal Squamous Cell Carcinoma	HOTAIR
Pituitary Neoplasms	HOTAIR
Carcinoma, Non-Small-Cell Lung	HOTAIR
Lung Neoplasms	HOTAIR
Thyroid cancer, papillary	HOTAIR
Uterine Cervical Neoplasms	HOTAIR
Carcinoma, Renal Cell	HOTAIR
Small Cell Lung Carcinoma	HOTAIR
Carcinoma, squamous cell of head and neck	HOTAIR
Pituitary Neoplasms	HOTAIR
Stomach Neoplasms	HOTAIR
Carcinoma, Hepatocellular	HOTAIR
Neoplasms, Germ Cell and Embryonal	HOTAIR
Lymphoma, B-Cell	HOTAIR
Leukemia, Myeloid, Acute	HOTAIR
Gastrointestinal Stromal Tumors	HOTAIR
Colorectal Neoplasms	HOTAIR
Nasopharyngeal Neoplasms	HOTAIR
Multiple Myeloma	HOTAIR
Astrocytoma	TMPO-AS1
Glioblastoma	LINC00173
Astrocytoma	LINC00173
Carcinoma, Hepatocellular	LINC00173
Carcinoma, Squamous Cell	HOTTIP
Prostatic Neoplasms	HOTTIP
Stomach Neoplasms	HOTTIP
Lung Neoplasms	HOTTIP
Pancreatic Neoplasms	HOTTIP
Osteosarcoma	HOTTIP
Carcinoma, Non-Small-Cell Lung	HOTTIP
Carcinoma, Hepatocellular	HOTTIP
Colorectal Neoplasms	HOTTIP
Astrocytoma	SH3BP5-AS1
Astrocytoma	TMEM161B-AS1
Leukemia, Promyelocytic, Acute	HOTAIRM1
Glioblastoma	HOTAIRM1
Astrocytoma	HOTAIRM1
Glioma	HOTAIRM1
Colorectal Neoplasms	HOTAIRM1
Astrocytoma	LINC00649
Lymphoma	CBR3-AS1
Prostatic Neoplasms	CBR3-AS1
Leukemia, Lymphocytic, Chronic, B-Cell	CBR3-AS1
Alzheimer Disease	CBR3-AS1
Prader-Willi Syndrome	CBR3-AS1
Huntington Disease	CBR3-AS1
Lung Neoplasms	CBR3-AS1
Fragile X Syndrome	CBR3-AS1
Breast Neoplasms	CBR3-AS1
Neoplasms	CBR3-AS1
Melanoma	CBR3-AS1
Neuroblastoma	CBR3-AS1
Ovarian Neoplasms	CBR3-AS1
Testicular Neoplasms	CBR3-AS1
Osteosarcoma	CBR3-AS1
Carcinoma, Pancreatic Ductal	CBR3-AS1
Meningioma	CBR3-AS1
Esophageal Squamous Cell Carcinoma	CBR3-AS1
Thyroid cancer, papillary	CBR3-AS1
Schizophrenia	CBR3-AS1
Acquired Immunodeficiency Syndrome	CBR3-AS1
Carcinoma, Hepatocellular	CBR3-AS1
Neuroblastoma	CBR3-AS1
Psoriasis	CBR3-AS1
Colorectal Neoplasms	CBR3-AS1
Diabetes Mellitus, Type 2	CBR3-AS1
Obesity	CBR3-AS1
Astrocytoma	SPTY2D1-AS1
Astrocytoma	PTPRG-AS1
Stomach Neoplasms	CCAT1
Breast Neoplasms	CCAT1
Colonic Neoplasms	CCAT1
Ovarian Neoplasms	CCAT1
Gallbladder Neoplasms	CCAT1
Carcinoma, Non-Small-Cell Lung	CCAT1
Carcinoma, Hepatocellular	CCAT1
Leukemia, Myeloid, Acute	CCAT1
Colorectal Neoplasms	CCAT1
Astrocytoma	DLG1-AS1
Urinary Bladder Neoplasms	SNHG16
Lymphoma	SNHG16
Prostatic Neoplasms	SNHG16
Leukemia, Lymphocytic, Chronic, B-Cell	SNHG16
Stomach Neoplasms	SNHG16
Alzheimer Disease	SNHG16
Urinary Bladder Neoplasms	SNHG16
Prader-Willi Syndrome	SNHG16
Leukemia	SNHG16
Autistic Disorder	SNHG16
Huntington Disease	SNHG16
Lung Neoplasms	SNHG16
Fragile X Syndrome	SNHG16
Breast Neoplasms	SNHG16
Neoplasms	SNHG16
Thyroid Neoplasms	SNHG16
Melanoma	SNHG16
Neuroblastoma	SNHG16
Ovarian Neoplasms	SNHG16
Carcinoma, Basal Cell	SNHG16
Testicular Neoplasms	SNHG16
Glioma	SNHG16
Neoplasms, Squamous Cell	SNHG16
Osteosarcoma	SNHG16
Carcinoma, Pancreatic Ductal	SNHG16
Meningioma	SNHG16
Carcinoma, Non-Small-Cell Lung	SNHG16
Thyroid cancer, papillary	SNHG16
Uterine Cervical Neoplasms	SNHG16
Schizophrenia	SNHG16
Myocardial Infarction	SNHG16
Acquired Immunodeficiency Syndrome	SNHG16
Carcinoma, Hepatocellular	SNHG16
Neuroblastoma	SNHG16
Psoriasis	SNHG16
Colorectal Neoplasms	SNHG16
Diabetes Mellitus, Type 2	SNHG16
Obesity	SNHG16
Astrocytoma	VIM-AS1
Parkinson Disease	PINK1-AS
Urinary Bladder Neoplasms	COX10-AS1
Lymphoma	COX10-AS1
Prostatic Neoplasms	COX10-AS1
Leukemia, Lymphocytic, Chronic, B-Cell	COX10-AS1
Stomach Neoplasms	COX10-AS1
Alzheimer Disease	COX10-AS1
Prader-Willi Syndrome	COX10-AS1
Leukemia	COX10-AS1
Autistic Disorder	COX10-AS1
Huntington Disease	COX10-AS1
Lung Neoplasms	COX10-AS1
Breast Neoplasms	COX10-AS1
Neoplasms	COX10-AS1
Thyroid Neoplasms	COX10-AS1
Melanoma	COX10-AS1
Neuroblastoma	COX10-AS1
Ovarian Neoplasms	COX10-AS1
Carcinoma, Basal Cell	COX10-AS1
Testicular Neoplasms	COX10-AS1
Glioma	COX10-AS1
Osteosarcoma	COX10-AS1
Carcinoma, Pancreatic Ductal	COX10-AS1
Carcinoma, Non-Small-Cell Lung	COX10-AS1
Thyroid cancer, papillary	COX10-AS1
Uterine Cervical Neoplasms	COX10-AS1
Schizophrenia	COX10-AS1
Myocardial Infarction	COX10-AS1
Acquired Immunodeficiency Syndrome	COX10-AS1
Carcinoma, Hepatocellular	COX10-AS1
Neuroblastoma	COX10-AS1
Psoriasis	COX10-AS1
Colorectal Neoplasms	COX10-AS1
Diabetes Mellitus, Type 2	COX10-AS1
Astrocytoma	EXTL3-AS1
Prostatic Neoplasms	CTB-89H12.4
Glioblastoma	MIR155HG
Glioma	MIR155HG
Carcinoma, Hepatocellular	RP11-672F9.1
Acquired Immunodeficiency Syndrome	RN7SL1
Dermatomyositis	RN7SL1
Leishmaniasis	RN7SL1
Polymyositis	RN7SL1
Periodontitis	CDKN2B-AS1
Endometrial Neoplasms	CASC2
Esophageal Squamous Cell Carcinoma	CBR3-AS1
Stomach Neoplasms	CCAT1
Aortic Aneurysm, Abdominal	CDKN2B-AS1
Precursor Cell Lymphoblastic Leukemia-Lymphoma	CDKN2B-AS1
Alzheimer Disease	CDKN2B-AS1
Aortic Aneurysm	CDKN2B-AS1
Cardiovascular Diseases	CDKN2B-AS1
Coronary Disease	CDKN2B-AS1
Diabetes Mellitus	CDKN2B-AS1
Esophageal Squamous Cell Carcinoma	CDKN2B-AS1
Stomach Neoplasms	CDKN2B-AS1
Glioma	CDKN2B-AS1
Melanoma	CDKN2B-AS1
Stroke	CDKN2B-AS1
Leukemia	CDKN2B-AS1
Nasopharyngeal Neoplasms	CDKN2B-AS1
Nervous System Neoplasms	CDKN2B-AS1
Peripheral Arterial Disease	CDKN2B-AS1
Neurofibroma, Plexiform	CDKN2B-AS1
Stroke	CDKN2B-AS1
Bone Diseases	DANCR
Down Syndrome	DGCR5
Telangiectasia, Hereditary Hemorrhagic	LEF1-AS1
Telangiectasia, Hereditary Hemorrhagic	SNHG15
Telangiectasia, Hereditary Hemorrhagic	SNHG6
Telangiectasia, Hereditary Hemorrhagic	LINC00667
Neoplasms	EPB41L4A-AS1
Autoimmune Diseases	GAS5
Neoplasms	GAS5
Neoplasms	GAS5
Kidney Neoplasms	GAS5
Melanoma	GAS5
Lupus Erythematosus, Systemic	GAS5
Pseudohypoaldosteronism	GNAS-AS1
Adrenocortical Carcinoma	H19
Atherosclerosis	H19
Beckwith-Wiedemann Syndrome	H19
Hydatidiform Mole	H19
Urinary Bladder Neoplasms	H19
Uterine Cervical Neoplasms	H19
Choriocarcinoma	H19
Myeloproliferative Disorders	H19
Congenital Hyperinsulinism	H19
Esophageal Squamous Cell Carcinoma	H19
Stomach Neoplasms	H19
Gestational Trophoblastic Disease	H19
Glioblastoma	H19
Glioma	H19
Hyperhomocysteinemia	H19
Infertility	H19
Kidney Neoplasms	H19
Marek Disease	H19
Melanoma	H19
Mullerian aplasia	H19
Polycythemia Vera	H19
Neural Tube Defects	H19
Neuroblastoma	H19
Obesity	H19
Pheochromocytoma	H19
Pituitary Neoplasms	H19
Prader-Willi Syndrome	H19
Pre-Eclampsia	H19
Silver-Russell Syndrome	H19
Wilms Tumor	H19
Acquired Immunodeficiency Syndrome	HCP5
Neoplasms	HOTAIR
Neoplasms	HOTAIR
Endometrial Neoplasms	HOTAIR
Esophageal Squamous Cell Carcinoma	HOTAIR
Stomach Neoplasms	HOTAIR
Gastrointestinal Neoplasms	HOTAIR
Nasopharyngeal Neoplasms	HOTAIR
Carcinoma, Non-Small-Cell Lung	HOTAIR
Arthritis, Rheumatoid	HOTAIR
Small Cell Lung Carcinoma	HOTAIR
Kidney Neoplasms	KCNQ1OT1
Neoplasms	MALAT1
Urinary Bladder Neoplasms	MALAT1
Neoplasms	MALAT1
Diabetes Mellitus	MALAT1
Endometrial Neoplasms	MALAT1
Nasopharyngeal Neoplasms	MALAT1
Small Cell Lung Carcinoma	MALAT1
Uterine Neoplasms	MALAT1
Urinary Bladder Neoplasms	MEG3
Neoplasms	MEG3
Stomach Neoplasms	MEG3
Glioma	MEG3
Substance-Related Disorders	MEG3
Kidney Neoplasms	MEG3
Myelodysplastic Syndromes	MEG3
Diabetes Mellitus, Type 2	MEG3
Substance-Related Disorders	MIAT
Leukemia, Lymphocytic, Chronic, B-Cell	MIR155HG
Neoplasms	MIR17HG
Lymphoma	MIR17HG
Acquired Immunodeficiency Syndrome	NEAT1
Amyotrophic Lateral Sclerosis	NEAT1
Frontotemporal Lobar Degeneration	NEAT1
Intrauterine Growth Retardation, Metaphyseal Dysplasia, Adrenal Hypoplasia Congenita, And Genital Anomalies	NEAT1
Cardiovascular Diseases	NPPA-AS1
Diabetes Mellitus	PINK1-AS
Burkitt Lymphoma	PVT1
Neoplasms	PVT1
Cleft Lip	PVT1
Diabetic Nephropathies	PVT1
Hodgkin Disease	PVT1
Lymphoma	PVT1
Plasmacytoma	PVT1
Kidney Neoplasms	PVT1
Diabetes Mellitus, Type 2	PVT1
Obesity	SNHG11
Urinary Bladder Neoplasms	SNHG16
Alzheimer Disease	SNHG3
Testicular Neoplasms	TDRG1
Carcinoma, Squamous Cell	TINCR
Schizophrenia	TRAF3IP2-AS1
Neoplasms	TUG1
Urinary Bladder Neoplasms	TUG1
Carcinoma, Non-Small-Cell Lung	TUG1
Angelman Syndrome	SNHG14
Prader-Willi Syndrome	SNHG14
Urinary Bladder Neoplasms	XIST
Neoplasms	XIST
Klinefelter Syndrome	XIST
Testicular Neoplasms	XIST
Carcinoma, Ductal	ZFAS1
Stomach Neoplasms	PVT1
Glioblastoma	MALAT1
Stomach Neoplasms	TINCR
Osteoporosis, Postmenopausal	DANCR
Infertility	NEAT1
Diabetes Mellitus	MALAT1
Glomerulonephritis, Membranous	XIST
Carcinoma, Renal Cell	HOTAIR
Myocardial Infarction	CDKN2B-AS1
Myocardial Infarction	KCNQ1OT1
Myocardial Infarction	MALAT1
Myocardial Infarction	MIAT
Lung Neoplasms	LINC00511
Carcinoma, Non-Small-Cell Lung	PVT1
Diabetic Cardiomyopathies	H19
Uterine Cervical Neoplasms	HOXA11-AS
Breast Neoplasms	TUG1
Leukemia	HOTAIRM1
Glioblastoma	RAMP2-AS1
Nasopharyngeal Neoplasms	NEAT1
Esophageal Squamous Cell Carcinoma	MEG3
Stomach Neoplasms	MALAT1
Esophageal Neoplasms	MALAT1
Leukemia, Lymphocytic, Chronic, B-Cell	AC012065.7
Carcinoma, Hepatocellular	JPX
Lung Neoplasms	SNHG7
Vulvar Neoplasms	MEG3
Vulvar Neoplasms	MALAT1
Glioma	CRNDE
Kidney Diseases	NEAT1
Stroke	MEG3
Prostatic Neoplasms	HCG11
Purpura, Thrombocytopenic	MEG3
Parkinson Disease	MALAT1
Liver Diseases	MEG3
Glioma	CCAT1
Nasopharyngeal Neoplasms	MEG3
Glioma	TPT1-AS1
Glioma	MIR155HG
Diabetes Mellitus	TUG1
Renal Insufficiency, Chronic	TUG1
Colitis, Ulcerative	H19
Stomach Neoplasms	HOTTIP
Leukemia	HOTAIR
Digestive System Neoplasms, Gastrointestinal Neoplasms	H19
Glioma	HOTTIP
Uveal melanoma	MALAT1
Breast Neoplasms	DANCR
Carcinoma, Renal Cell	CRNDE
Hemangioma	MALAT1
Esophageal Neoplasms	PVT1
Thyroid Neoplasms	MALAT1
Ovarian Neoplasms	TUG1
Ovarian Neoplasms	LINC00472
Endometrial Neoplasms	NEAT1
Stomach Neoplasms	ZFAS1
Stomach Neoplasms	HOXA11-AS
Stomach Neoplasms	CASC2
Gallbladder Neoplasms	CRNDE
Colonic Neoplasms	TUG1
Carcinoma, Non-Small-Cell Lung	GAS5
Carcinoma, Pancreatic Ductal	LINC00339
Pneumoconiosis	H19
Stomach Neoplasms	XIST
Stroke	HOTAIR
Colorectal Neoplasms	LEF1-AS1
Retinal Degeneration	MALAT1
Urinary Bladder Neoplasms	TINCR
Esophageal Squamous Cell Carcinoma	TDRG1
Carcinoma, Non-Small-Cell Lung	FENDRR
Lung Neoplasms	CCAT1
Glioma	NEAT1
Lymphoma, B-Cell	HOTAIR
Leukemia, B-Cell	XIST
Carcinoma, Hepatocellular	SNHG6
Neuroblastoma	SNHG1
Atherosclerosis	TUG1
Thyroid Neoplasms	CDKN2B-AS1
Diabetic Nephropathies	PVT1
Carcinoma, Non-Small-Cell Lung	XIST
Asthma	PVT1
Lupus Erythematosus, Systemic	NEAT1
Endometrial Neoplasms	MEG3
Stomach Neoplasms	GAS5
Nasopharyngeal Neoplasms	XIST
Carcinoma, Non-Small-Cell Lung	SBF2-AS1
Ovarian epithelial cancer	MALAT1
Leukemia	NEAT1
Glioma	HOTAIR
Hypertension	GAS5
Endometrial Neoplasms	CCAT1
Urinary Bladder Neoplasms	NEAT1
Medulloblastoma	CRNDE
Carcinoma, Renal Cell	PVT1
Glioma	TUG1
Hypertension, Pulmonary	MALAT1
Carcinoma, Non-Small-Cell Lung	NEAT1
Carcinoma, Non-Small-Cell Lung	HOTTIP
Glioblastoma	TUG1
Esophageal Squamous Cell Carcinoma	TUG1
Amyotrophic Lateral Sclerosis	MALAT1
Lung Neoplasms	MIAT
Esophageal Squamous Cell Carcinoma	TUG1
Heart Failure	CDKN2B-AS1
Heart Failure	HOTAIR
Carcinoma, Non-Small-Cell Lung	CDKN2B-AS1
Carcinoma, Non-Small-Cell Lung	LINC00342
Stomach Neoplasms	TUG1
Carcinoma, Renal Cell	CASC2
Lung Neoplasms	CCAT1
Osteosarcoma	H19
Lung Neoplasms	ZNRD1-AS1
Testicular Germ Cell Tumor	MEG3
Carcinoma, Non-Small-Cell Lung	LINC00473
Glioma	MALAT1
Lymphoma, Large B-Cell, Diffuse	HOTAIR
Stomach Neoplasms	NEAT1
Ovarian Neoplasms	RP11-80H5.7
Stomach Neoplasms	SNHG5
Temporomandibular Joint Disorders	HOTAIR
Carcinoma, Pancreatic Ductal	HOTTIP
Vitreoretinopathy, Proliferative	MALAT1
Diabetic Retinopathy	MIAT
Retinoblastoma	MEG3
Nasopharyngeal Neoplasms	H19
Heart Defects, Congenital	H19
Multiple Sclerosis	NEAT1
Multiple Sclerosis	TUG1
Parkinson Disease	H19
Parkinson Disease	SNHG1
Parkinson Disease	NEAT1
Esophageal Squamous Cell Carcinoma	MALAT1
Colorectal Neoplasms	TINCR
Osteosarcoma	DANCR
Parkinson Disease	HOTAIR
Diabetes Mellitus	PVT1
Cardiomyopathy, Dilated	MIAT
Hypertension	CDKN2B-AS1
Glioblastoma	HOTAIR
Breast Neoplasms	ST8SIA6-AS1
Breast Neoplasms	LINC00511
Stomach Neoplasms	NEAT1
Carcinoma, Non-Small-Cell Lung	PVT1
Metabolic Syndrome X	MEG3
Carcinoma, Renal Cell	PVT1
Cardiomegaly	SLC26A4-AS1
Cardiomegaly	RP11-344E13.3
Cardiomegaly	MAGI1-IT1
Pancreatic Neoplasms	MEG3
Diabetes Mellitus	MEG3
Esophageal Squamous Cell Carcinoma	TINCR
Glioma	HOXA11-AS
Asthenozoospermia	HOTAIR
Endometrial Neoplasms	RP11-395G23.3
Endometrial Neoplasms	LA16C-313D11.11
Urinary Bladder Neoplasms	HOTAIR
Esophageal Squamous Cell Carcinoma	TP73-AS1
Lung Neoplasms	CASC2
Urinary Bladder Neoplasms	HOTAIR
Colonic Neoplasms	UHRF1
Pre-Eclampsia	MALAT1
Carcinoma, Non-Small-Cell Lung	H19
Liver Cirrhosis	MALAT1
Carcinoma, Pancreatic Ductal	HOTAIRM1
Diabetes Mellitus, Type 2	GAS5
Stomach Neoplasms	SNHG15
Lung Neoplasms	FENDRR
Lung Neoplasms	GAS5
Esophageal Squamous Cell Carcinoma	NEAT1
Breast Neoplasms	LINC00472
Intervertebral Disc Degeneration	RP11-363G2.4
Urinary Bladder Neoplasms	GAS5
Leukemia, Promyelocytic, Acute	PVT1
Urinary Bladder Neoplasms	PVT1
Endometrial Neoplasms	GAS5
Carcinoma, Hepatocellular	CECR7
Carcinoma, Hepatocellular	MAPKAPK5-AS1
Osteosarcoma	SNHG12
Head and Neck Neoplasms	GAS5
Carcinoma, Pancreatic Ductal	HOTAIR
Carcinoma, Non-Small-Cell Lung	MEG3
Diabetic Cardiomyopathies	MALAT1
Osteosarcoma	FENDRR
Anemia, Aplastic	TDRG1
Hematologic Neoplasms	PVT1
Urinary Bladder Neoplasms	CDKN2B-AS1
Liver Cirrhosis	GAS5
Leukemia, Myeloid, Acute	HOTAIRM1
Carcinoma, Embryonal	H19
Breast Neoplasms	PTPRG-AS1
Stomach Neoplasms	HOXA-AS2
Glioma	GAS5
Uterine Cervical Neoplasms	ZNRD1-AS1
Lung Neoplasms	RP11-457M11.2
Exfoliation Syndrome	LOXL1-AS1
Congenital Microtia	MALAT1
Carcinoma, Renal Cell	MEG3
Lung Neoplasms	LINC00313
HIV Infections	NEAT1
HIV Infections	MALAT1
Glioma	HOTAIRM1
Osteoarthritis	MEG3
Endometriosis	H19
Uterine Cervical Neoplasms	HOXA11-AS
Cardiomegaly	PVT1
Hirschsprung Disease	HOTTIP
Thyroid Neoplasms	MEG3
Urinary Bladder Neoplasms	HOTAIR
Carcinoma, Renal Cell	H19
Carcinoma, Non-Small-Cell Lung	SNHG1
Pre-Eclampsia	HOTAIR
Hyperglycemia	MALAT1
Multiple Myeloma	MEG3
Endometrial Neoplasms	SNHG12
Esophageal Neoplasms	CDKN2B-AS1
Glioblastoma	XIST
Pancreatic Neoplasms	MEG3
Glioma	HOXA-AS3
Glioma	CASC2
Osteoarthritis	HOTAIR
Osteoarthritis	GAS5
Osteoarthritis	H19
Osteoarthritis	CTD-2574D22.4
Diabetic Retinopathy	MALAT1
Laryngeal Neoplasms	RP11-169D4.1
Lung Neoplasms	MALAT1
Liver Cirrhosis	MEG3
Stomach Neoplasms	FENDRR
Carcinoma, Non-Small-Cell Lung	CCAT1
Carcinoma, Hepatocellular	ZNRD1-AS1
Brain Neoplasms	HOTAIR
Endometrial Neoplasms	MALAT1
Carcinoma, Hepatocellular	ZNF674-AS1
Mesothelioma	PVT1
Pancreatic Neoplasms	H19
Mesothelioma	GAS5
Ovarian epithelial cancer	MEG3
Leukemia, Promyelocytic, Acute	HOTAIRM1
Primary Myelofibrosis	MEG3
Primary Myelofibrosis	CDKN2B-AS1
Lymphoma, Mantle-Cell	GAS5
Stomach Neoplasms	TDRG1
Melanoma	TUG1
Esophageal Squamous Cell Carcinoma	HOTAIR
Leukemia, Promyelocytic, Acute	HOXA-AS2
Lymphoma, B-Cell	PVT1
Urinary Bladder Neoplasms	MALAT1
Glaucoma, Open-Angle	CDKN2B-AS1
