# Supplementary material for: Prediction of microRNA-disease associations based on distance correlation set
Source: BMC Bioinformatics. 2018 Apr 17;19:141. doi: 10.1186/s12859-018-2146-x (PMC5905221; doi:10.1186/s12859-018-2146-x)
Supplement: Supplementary file 4 — The known lncRNA-miRNA associations for constructing the DS4. We list 1883 known lncRNA-miRNA associations which were collected from starBasev2.0 database to construct the DS4. (XLS 123 kb) [file 12859_2018_2146_MOESM4_ESM.xls]

## Sheet: Sheet1
OIP5-AS1	hsa-mir-200b
XIST	hsa-mir-200b
MAPKAPK5-AS1	hsa-mir-200b
MALAT1	hsa-mir-200b
LINC00667	hsa-mir-200b
PINK1-AS	hsa-mir-200a
OIP5-AS1	hsa-mir-200a
SNHG16	hsa-mir-200a
TMEM161B-AS1	hsa-mir-200a
DLX6-AS1	hsa-mir-200a
XIST	hsa-mir-200a
MALAT1	hsa-mir-200a
TP73-AS1	hsa-mir-200a
SNHG15	hsa-mir-200a
TRAF3IP2-AS1	hsa-mir-200a
OIP5-AS1	hsa-mir-429
XIST	hsa-mir-429
MAPKAPK5-AS1	hsa-mir-429
MALAT1	hsa-mir-429
LINC00667	hsa-mir-429
KCNQ1OT1	hsa-mir-34a
SNHG7	hsa-mir-34a
XIST	hsa-mir-34a
GNAS-AS1	hsa-mir-34a
LINC00667	hsa-mir-34a
PCBP1-AS1	hsa-mir-34a
NEAT1	hsa-mir-34a
OIP5-AS1	hsa-mir-378f
RN7SL1	hsa-mir-378f
JPX	hsa-mir-378f
MALAT1	hsa-mir-378f
DLEU2	hsa-mir-30e
OIP5-AS1	hsa-mir-30e
CTB-89H12.4	hsa-mir-30e
XIST	hsa-mir-30e
EPB41L4A-AS1	hsa-mir-30e
MALAT1	hsa-mir-30e
SLC26A4-AS1	hsa-mir-30e
TPT1-AS1	hsa-mir-30e
DLEU2	hsa-mir-30c
OIP5-AS1	hsa-mir-30c
CTB-89H12.4	hsa-mir-30c
XIST	hsa-mir-30c
EPB41L4A-AS1	hsa-mir-30c
MALAT1	hsa-mir-30c
SLC26A4-AS1	hsa-mir-30c
TPT1-AS1	hsa-mir-30c
LINC00339	hsa-mir-761
HOXA11-AS	hsa-mir-761
XIST	hsa-mir-761
EPB41L4A-AS1	hsa-mir-761
ZNRD1-AS1	hsa-mir-761
HOTAIR	hsa-mir-761
KCNQ1OT1	hsa-mir-761
HCP5	hsa-mir-761
NEAT1	hsa-mir-761
FENDRR	hsa-mir-761
XIST	hsa-mir-101
SNHG1	hsa-mir-101
MALAT1	hsa-mir-101
NEAT1	hsa-mir-101
SNHG6	hsa-mir-101
OIP5-AS1	hsa-mir-186
SNHG3	hsa-mir-186
CTB-89H12.4	hsa-mir-186
XIST	hsa-mir-186
COX10-AS1	hsa-mir-186
PVT1	hsa-mir-186
TUG1	hsa-mir-186
SNHG7	hsa-mir-186
HCP5	hsa-mir-186
FLG-AS1	hsa-mir-186
MIR4500HG	hsa-mir-186
OIP5-AS1	hsa-mir-137
CTB-89H12.4	hsa-mir-137
XIST	hsa-mir-137
SNHG1	hsa-mir-137
MAP3K14	hsa-mir-137
GAS5	hsa-mir-137
HOTAIRM1	hsa-mir-137
CECR7	hsa-mir-197
JPX	hsa-mir-197
SNHG12	hsa-mir-197
XIST	hsa-mir-197
TP73-AS1	hsa-mir-197
TUG1	hsa-mir-197
KCNQ1OT1	hsa-mir-197
MALAT1	hsa-mir-197
VIM-AS1	hsa-mir-197
OIP5-AS1	hsa-mir-320b
SNHG12	hsa-mir-320b
CBR3-AS1	hsa-mir-320b
XIST	hsa-mir-320b
LINC00313	hsa-mir-320b
AC012065.7	hsa-mir-320b
TMPO-AS1	hsa-mir-320b
MALAT1	hsa-mir-320b
TTC28-AS1	hsa-mir-320b
NEAT1	hsa-mir-320b
TRAF3IP2-AS1	hsa-mir-320b
PINK1-AS	hsa-mir-3118
KCNQ1OT1	hsa-mir-3118
RAMP2-AS1	hsa-mir-3118
SNHG16	hsa-mir-190b
XIST	hsa-mir-190b
PVT1	hsa-mir-190b
OIP5-AS1	hsa-mir-92b
SNHG5	hsa-mir-92b
XIST	hsa-mir-92b
SNHG14	hsa-mir-92b
MALAT1	hsa-mir-92b
XIST	hsa-mir-9
UHRF1	hsa-mir-9
PCBP1-AS1	hsa-mir-9
ZNRD1-AS1	hsa-mir-9
MAP3K14	hsa-mir-9
TUG1	hsa-mir-9
SNHG7	hsa-mir-9
MAGI1-IT1	hsa-mir-9
NEAT1	hsa-mir-9
LINC00339	hsa-mir-214
HOXA11-AS	hsa-mir-214
XIST	hsa-mir-214
EPB41L4A-AS1	hsa-mir-214
ZNRD1-AS1	hsa-mir-214
HOTAIR	hsa-mir-214
KCNQ1OT1	hsa-mir-214
HCP5	hsa-mir-214
NEAT1	hsa-mir-214
FENDRR	hsa-mir-214
SNHG12	hsa-mir-199a
LINC00313	hsa-mir-199a
DLX6-AS1	hsa-mir-199a
SNHG16	hsa-mir-488
XIST	hsa-mir-488
TP73-AS1	hsa-mir-488
PVT1	hsa-mir-488
OIP5-AS1	hsa-mir-4735
XIST	hsa-mir-4735
SNHG1	hsa-mir-4735
H19	hsa-mir-4735
SNHG15	hsa-mir-4735
LINC00467	hsa-mir-4735
LOXL1-AS1	hsa-mir-4735
GAS5	hsa-mir-4735
SPTY2D1-AS1	hsa-mir-4735
KCNQ1OT1	hsa-mir-4735
CASC2	hsa-mir-4735
FENDRR	hsa-mir-4735
CCAT1	hsa-mir-181b
SNHG12	hsa-mir-181b
CTB-89H12.4	hsa-mir-181b
XIST	hsa-mir-181b
SNHG14	hsa-mir-181b
CDKN2B-AS1	hsa-mir-181b
SNHG7	hsa-mir-181b
MALAT1	hsa-mir-181b
LINC00667	hsa-mir-181b
NEAT1	hsa-mir-181b
CCAT1	hsa-mir-181a
SNHG12	hsa-mir-181a
CTB-89H12.4	hsa-mir-181a
XIST	hsa-mir-181a
SNHG14	hsa-mir-181a
CDKN2B-AS1	hsa-mir-181a
SNHG7	hsa-mir-181a
MALAT1	hsa-mir-181a
LINC00667	hsa-mir-181a
NEAT1	hsa-mir-181a
APCDD1L-AS1	hsa-mir-135b
DANCR	hsa-mir-135b
SNHG3	hsa-mir-135b
CTB-89H12.4	hsa-mir-135b
XIST	hsa-mir-135b
GAS5	hsa-mir-135b
TMEM161B-AS1	hsa-mir-135b
MALAT1	hsa-mir-135b
HOXA-AS3	hsa-mir-29c
OIP5-AS1	hsa-mir-29c
XIST	hsa-mir-29c
H19	hsa-mir-29c
GAS5	hsa-mir-29c
TUG1	hsa-mir-29c
LINC00511	hsa-mir-29c
MIAT	hsa-mir-29c
KCNQ1OT1	hsa-mir-29c
HCP5	hsa-mir-29c
HOXA-AS3	hsa-mir-29b
OIP5-AS1	hsa-mir-29b
XIST	hsa-mir-29b
H19	hsa-mir-29b
GAS5	hsa-mir-29b
TUG1	hsa-mir-29b
LINC00511	hsa-mir-29b
MIAT	hsa-mir-29b
KCNQ1OT1	hsa-mir-29b
HCP5	hsa-mir-29b
RP11-395G23.3	hsa-mir-205
SNHG5	hsa-mir-205
SNHG16	hsa-mir-205
LA16C-313D11.11	hsa-mir-205
CTB-89H12.4	hsa-mir-205
GAS5	hsa-mir-205
MALAT1	hsa-mir-205
XIST	hsa-mir-215
MIR155HG	hsa-mir-194
XIST	hsa-mir-194
H19	hsa-mir-194
MAPKAPK5-AS1	hsa-mir-194
TP73-AS1	hsa-mir-194
TUG1	hsa-mir-194
MALAT1	hsa-mir-194
NEAT1	hsa-mir-194
SNHG15	hsa-mir-346
GAS5	hsa-mir-346
DLX6-AS1	hsa-mir-346
KCNQ1OT1	hsa-mir-346
MALAT1	hsa-mir-346
CTD-2574D22.4	hsa-mir-107
CTB-89H12.4	hsa-mir-107
XIST	hsa-mir-107
H19	hsa-mir-107
TP73-AS1	hsa-mir-107
DLG1-AS1	hsa-mir-107
DLX6-AS1	hsa-mir-107
KCNQ1OT1	hsa-mir-107
HOTAIRM1	hsa-mir-107
TTC28-AS1	hsa-mir-107
NEAT1	hsa-mir-107
RP11-395G23.3	hsa-mir-146b
SNHG16	hsa-mir-146b
XIST	hsa-mir-146b
EPB41L4A-AS1	hsa-mir-146b
KCNQ1OT1	hsa-mir-146b
SNHG7	hsa-mir-146b
MALAT1	hsa-mir-146b
NEAT1	hsa-mir-146b
CCAT1	hsa-mir-4295
LINC00339	hsa-mir-4295
HOXA11-AS	hsa-mir-4295
XIST	hsa-mir-4295
H19	hsa-mir-4295
SLC26A4-AS1	hsa-mir-4295
ZNRD1-AS1	hsa-mir-4295
HOTAIR	hsa-mir-4295
MAP3K14	hsa-mir-4295
TMEM161B-AS1	hsa-mir-4295
KCNQ1OT1	hsa-mir-4295
LINC00667	hsa-mir-4295
MIR17HG	hsa-mir-4295
OIP5-AS1	hsa-mir-378c
RN7SL1	hsa-mir-378c
JPX	hsa-mir-378c
MALAT1	hsa-mir-378c
XIST	hsa-mir-202
RP11-344E13.3	hsa-mir-202
UHRF1	hsa-mir-202
SH3BP5-AS1	hsa-mir-202
MALAT1	hsa-mir-202
NEAT1	hsa-mir-202
LINC00473	hsa-mir-210
SNHG16	hsa-mir-302e
XIST	hsa-mir-302e
LINC00472	hsa-mir-302e
HOXA-AS2	hsa-mir-302e
MAP3K14	hsa-mir-302e
COX10-AS1	hsa-mir-302e
MAGI1-IT1	hsa-mir-302e
MIR17HG	hsa-mir-302e
BAIAP2-AS1	hsa-mir-302e
RP11-395G23.3	hsa-mir-129
OIP5-AS1	hsa-mir-129
XIST	hsa-mir-129
HOTAIRM1	hsa-mir-129
MALAT1	hsa-mir-129
NEAT1	hsa-mir-129
LINC00689	hsa-mir-129
CCAT1	hsa-mir-130a
LINC00339	hsa-mir-130a
HOXA11-AS	hsa-mir-130a
XIST	hsa-mir-130a
H19	hsa-mir-130a
SLC26A4-AS1	hsa-mir-130a
ZNRD1-AS1	hsa-mir-130a
HOTAIR	hsa-mir-130a
MAP3K14	hsa-mir-130a
TMEM161B-AS1	hsa-mir-130a
KCNQ1OT1	hsa-mir-130a
LINC00667	hsa-mir-130a
MIR17HG	hsa-mir-130a
XIST	hsa-mir-192
SNHG3	hsa-mir-139
XIST	hsa-mir-139
MAP3K14	hsa-mir-139
HCP5	hsa-mir-139
SNHG3	hsa-mir-326
XIST	hsa-mir-326
SNHG1	hsa-mir-326
RPPH1	hsa-mir-326
TP73-AS1	hsa-mir-326
HOTAIR	hsa-mir-326
MAP3K14	hsa-mir-326
LINC00663	hsa-mir-326
KCNQ1OT1	hsa-mir-326
OIP5-AS1	hsa-mir-708
JPX	hsa-mir-708
XIST	hsa-mir-708
LOXL1-AS1	hsa-mir-708
MALAT1	hsa-mir-708
NEAT1	hsa-mir-708
FENDRR	hsa-mir-708
XIST	hsa-mir-34c
PCBP1-AS1	hsa-mir-34c
KCNQ1OT1	hsa-mir-34c
SNHG7	hsa-mir-34c
GNAS-AS1	hsa-mir-34c
LINC00667	hsa-mir-34c
NEAT1	hsa-mir-34c
NOP14-AS1	hsa-mir-125b
XIST	hsa-mir-125b
ZNRD1-AS1	hsa-mir-125b
SPTY2D1-AS1	hsa-mir-125b
KCNQ1OT1	hsa-mir-125b
SNHG16	hsa-let-7a
HOXA11-AS	hsa-let-7a
XIST	hsa-let-7a
CDKN2B-AS1	hsa-let-7a
KCNQ1OT1	hsa-let-7a
RP11-457M11.2	hsa-let-7a
NEAT1	hsa-let-7a
XIST	hsa-mir-3167
GAS5	hsa-mir-3167
KCNQ1OT1	hsa-mir-3167
MALAT1	hsa-mir-3167
LINC00689	hsa-mir-3167
OIP5-AS1	hsa-mir-200c
XIST	hsa-mir-200c
MAPKAPK5-AS1	hsa-mir-200c
MALAT1	hsa-mir-200c
LINC00667	hsa-mir-200c
OIP5-AS1	hsa-mir-141
SNHG16	hsa-mir-141
XIST	hsa-mir-141
TP73-AS1	hsa-mir-141
SNHG15	hsa-mir-141
PINK1-AS	hsa-mir-141
TMEM161B-AS1	hsa-mir-141
DLX6-AS1	hsa-mir-141
MALAT1	hsa-mir-141
TRAF3IP2-AS1	hsa-mir-141
SNHG14	hsa-mir-613
HOTAIR	hsa-mir-613
COX10-AS1	hsa-mir-613
MALAT1	hsa-mir-613
SNHG16	hsa-mir-196a
SNHG3	hsa-mir-196a
XIST	hsa-mir-196a
H19	hsa-mir-196a
LINC00472	hsa-mir-196a
GAS5	hsa-mir-196a
TUG1	hsa-mir-196a
XIST	hsa-mir-615
GNAS-AS1	hsa-mir-615
HOTTIP	hsa-mir-615
CCAT1	hsa-mir-148b
LINC00339	hsa-mir-148b
OIP5-AS1	hsa-mir-148b
HOXA11-AS	hsa-mir-148b
XIST	hsa-mir-148b
H19	hsa-mir-148b
ZNRD1-AS1	hsa-mir-148b
HOTAIR	hsa-mir-148b
KCNQ1OT1	hsa-mir-148b
HOTAIRM1	hsa-mir-148b
LINC00667	hsa-mir-148b
BAIAP2-AS1	hsa-mir-148b
OIP5-AS1	hsa-mir-26a
SNHG5	hsa-mir-26a
GAS5	hsa-mir-26a
DLX6-AS1	hsa-mir-26a
MALAT1	hsa-mir-26a
HCG11	hsa-mir-26a
SNHG6	hsa-mir-26a
SNHG16	hsa-let-7i
HOXA11-AS	hsa-let-7i
XIST	hsa-let-7i
CDKN2B-AS1	hsa-let-7i
KCNQ1OT1	hsa-let-7i
RP11-457M11.2	hsa-let-7i
NEAT1	hsa-let-7i
APCDD1L-AS1	hsa-mir-135a
DANCR	hsa-mir-135a
SNHG3	hsa-mir-135a
CTB-89H12.4	hsa-mir-135a
XIST	hsa-mir-135a
GAS5	hsa-mir-135a
TMEM161B-AS1	hsa-mir-135a
MALAT1	hsa-mir-135a
OIP5-AS1	hsa-mir-320d
SNHG12	hsa-mir-320d
CBR3-AS1	hsa-mir-320d
XIST	hsa-mir-320d
LINC00313	hsa-mir-320d
AC012065.7	hsa-mir-320d
TMPO-AS1	hsa-mir-320d
MALAT1	hsa-mir-320d
NEAT1	hsa-mir-320d
TRAF3IP2-AS1	hsa-mir-320d
CTD-2574D22.4	hsa-mir-16
SNHG16	hsa-mir-16
XIST	hsa-mir-16
EPB41L4A-AS1	hsa-mir-16
ZNRD1-AS1	hsa-mir-16
DLX6-AS1	hsa-mir-16
TRAF3IP2-AS1	hsa-mir-16
LINC00339	hsa-mir-16
SNHG12	hsa-mir-16
CTB-89H12.4	hsa-mir-16
SNHG1	hsa-mir-16
LINC00649	hsa-mir-16
PVT1	hsa-mir-16
DLG1-AS1	hsa-mir-16
LINC00511	hsa-mir-16
FENDRR	hsa-mir-16
LINC00473	hsa-mir-16
CTD-2574D22.4	hsa-mir-15a
SNHG16	hsa-mir-15a
XIST	hsa-mir-15a
EPB41L4A-AS1	hsa-mir-15a
ZNRD1-AS1	hsa-mir-15a
DLX6-AS1	hsa-mir-15a
TRAF3IP2-AS1	hsa-mir-15a
LINC00339	hsa-mir-15a
SNHG12	hsa-mir-15a
CTB-89H12.4	hsa-mir-15a
SNHG1	hsa-mir-15a
LINC00649	hsa-mir-15a
PVT1	hsa-mir-15a
DLG1-AS1	hsa-mir-15a
LINC00511	hsa-mir-15a
FENDRR	hsa-mir-15a
LINC00473	hsa-mir-15a
OIP5-AS1	hsa-mir-1297
GAS5	hsa-mir-1297
DLX6-AS1	hsa-mir-1297
SNHG5	hsa-mir-1297
MALAT1	hsa-mir-1297
HCG11	hsa-mir-1297
SNHG6	hsa-mir-1297
SNHG16	hsa-mir-4500
XIST	hsa-mir-4500
KCNQ1OT1	hsa-mir-4500
NEAT1	hsa-mir-4500
HOXA11-AS	hsa-mir-4500
CDKN2B-AS1	hsa-mir-4500
RP11-457M11.2	hsa-mir-4500
SNHG16	hsa-mir-17
XIST	hsa-mir-17
H19	hsa-mir-17
EPB41L4A-AS1	hsa-mir-17
HOXA-AS2	hsa-mir-17
ZNRD1-AS1	hsa-mir-17
MAP3K14	hsa-mir-17
COX10-AS1	hsa-mir-17
CTB-89H12.4	hsa-mir-17
HOTAIR	hsa-mir-17
PVT1	hsa-mir-17
MAGI1-IT1	hsa-mir-17
HCP5	hsa-mir-17
MALAT1	hsa-mir-17
OIP5-AS1	hsa-mir-18a
XIST	hsa-mir-18a
H19	hsa-mir-18a
LOXL1-AS1	hsa-mir-18a
GAS5	hsa-mir-18a
SPTY2D1-AS1	hsa-mir-18a
KCNQ1OT1	hsa-mir-18a
SNHG1	hsa-mir-18a
SNHG15	hsa-mir-18a
LINC00467	hsa-mir-18a
CASC2	hsa-mir-18a
FENDRR	hsa-mir-18a
LINC00342	hsa-mir-19a
XIST	hsa-mir-19a
H19	hsa-mir-19a
SLC26A4-AS1	hsa-mir-19a
ZNRD1-AS1	hsa-mir-19a
MAP3K14	hsa-mir-19a
KCNQ1OT1	hsa-mir-19a
LINC00339	hsa-mir-19a
CTB-89H12.4	hsa-mir-19a
LINC00313	hsa-mir-19a
HOTAIR	hsa-mir-19a
RP11-363G2.4	hsa-mir-19a
LINC00667	hsa-mir-19a
SNHG16	hsa-mir-20a
XIST	hsa-mir-20a
H19	hsa-mir-20a
EPB41L4A-AS1	hsa-mir-20a
HOXA-AS2	hsa-mir-20a
ZNRD1-AS1	hsa-mir-20a
MAP3K14	hsa-mir-20a
COX10-AS1	hsa-mir-20a
CTB-89H12.4	hsa-mir-20a
HOTAIR	hsa-mir-20a
PVT1	hsa-mir-20a
MAGI1-IT1	hsa-mir-20a
HCP5	hsa-mir-20a
MALAT1	hsa-mir-20a
LINC00342	hsa-mir-19b
XIST	hsa-mir-19b
H19	hsa-mir-19b
SLC26A4-AS1	hsa-mir-19b
ZNRD1-AS1	hsa-mir-19b
MAP3K14	hsa-mir-19b
KCNQ1OT1	hsa-mir-19b
LINC00339	hsa-mir-19b
CTB-89H12.4	hsa-mir-19b
LINC00313	hsa-mir-19b
HOTAIR	hsa-mir-19b
RP11-363G2.4	hsa-mir-19b
LINC00667	hsa-mir-19b
OIP5-AS1	hsa-mir-92a
XIST	hsa-mir-92a
SNHG14	hsa-mir-92a
SNHG5	hsa-mir-92a
MALAT1	hsa-mir-92a
ZNF674-AS1	hsa-mir-4306
FOXD2-AS1	hsa-mir-4306
XIST	hsa-mir-4306
MAPKAPK5-AS1	hsa-mir-4306
MALAT1	hsa-mir-4306
HOXA11-AS	hsa-mir-208a
HOXA11-AS	hsa-mir-208b
XIST	hsa-mir-342
NEAT1	hsa-mir-342
CTB-89H12.4	hsa-mir-342
LINC00313	hsa-mir-342
SNHG7	hsa-mir-342
XIST	hsa-mir-433
SNHG14	hsa-mir-433
GAS5	hsa-mir-433
NEAT1	hsa-mir-433
CECR7	hsa-mir-136
XIST	hsa-mir-136
SNHG14	hsa-mir-136
GAS5	hsa-mir-136
CRNDE	hsa-mir-136
EXTL3-AS1	hsa-mir-136
XIST	hsa-mir-370
H19	hsa-mir-370
MAP3K14	hsa-mir-370
TUG1	hsa-mir-370
KCNQ1OT1	hsa-mir-370
NEAT1	hsa-mir-370
MALAT1	hsa-mir-370
XIST	hsa-mir-379
NEAT1	hsa-mir-379
LINC00461	hsa-mir-411
SNHG15	hsa-mir-411
MAP3K14	hsa-mir-299
TUG1	hsa-mir-299
HCP5	hsa-mir-299
XIST	hsa-mir-758
DANCR	hsa-mir-758
SNHG3	hsa-mir-758
XIST	hsa-mir-329
TP73-AS1	hsa-mir-329
MAP3K14	hsa-mir-329
KCNQ1OT1	hsa-mir-329
GNAS-AS1	hsa-mir-329
NEAT1	hsa-mir-329
SBF2-AS1	hsa-mir-329
SNHG7	hsa-mir-329
XIST	hsa-mir-494
TP73-AS1	hsa-mir-494
ZNRD1-AS1	hsa-mir-494
SNHG12	hsa-mir-494
MALAT1	hsa-mir-494
OIP5-AS1	hsa-mir-543
XIST	hsa-mir-543
SNHG14	hsa-mir-543
NEAT1	hsa-mir-543
CCAT1	hsa-mir-543
SNHG7	hsa-mir-543
HCG11	hsa-mir-543
MIR155HG	hsa-mir-495
OIP5-AS1	hsa-mir-495
XIST	hsa-mir-495
UHRF1	hsa-mir-495
NEAT1	hsa-mir-495
JPX	hsa-mir-495
HCG11	hsa-mir-495
FENDRR	hsa-mir-495
XIST	hsa-mir-376c
SNHG14	hsa-mir-376c
ZNRD1-AS1	hsa-mir-376c
KCNQ1OT1	hsa-mir-376c
HCG11	hsa-mir-376c
OIP5-AS1	hsa-mir-376a
TUG1	hsa-mir-376a
SNHG1	hsa-mir-376a
MALAT1	hsa-mir-376a
OIP5-AS1	hsa-mir-376b
TUG1	hsa-mir-376b
SNHG1	hsa-mir-376b
MALAT1	hsa-mir-376b
OIP5-AS1	hsa-mir-300
XIST	hsa-mir-300
TUG1	hsa-mir-300
CTB-89H12.4	hsa-mir-300
LINC00472	hsa-mir-300
OIP5-AS1	hsa-mir-381
XIST	hsa-mir-381
TUG1	hsa-mir-381
CTB-89H12.4	hsa-mir-381
LINC00472	hsa-mir-381
XIST	hsa-mir-539
UHRF1	hsa-mir-539
PCBP1-AS1	hsa-mir-539
TP73-AS1	hsa-mir-539
MAP3K14	hsa-mir-539
COX10-AS1	hsa-mir-539
NEAT1	hsa-mir-539
LINC00339	hsa-mir-539
ZNF674-AS1	hsa-mir-544a
SNHG16	hsa-mir-544a
XIST	hsa-mir-544a
MAP3K14	hsa-mir-544a
TINCR	hsa-mir-544a
GAS5	hsa-mir-544a
JPX	hsa-mir-544a
SNHG3	hsa-mir-544a
PVT1	hsa-mir-544a
SH3BP5-AS1	hsa-mir-544a
MALAT1	hsa-mir-544a
LEF1-AS1	hsa-mir-544a
SNHG14	hsa-mir-382
TUG1	hsa-mir-382
KCNQ1OT1	hsa-mir-134
PINK1-AS	hsa-mir-134
RAMP2-AS1	hsa-mir-134
SNHG16	hsa-mir-485
XIST	hsa-mir-485
UHRF1	hsa-mir-485
TP73-AS1	hsa-mir-485
GAS5	hsa-mir-485
SNHG3	hsa-mir-485
LINC00313	hsa-mir-485
SNHG7	hsa-mir-485
MALAT1	hsa-mir-485
XIST	hsa-mir-154
TP73-AS1	hsa-mir-154
ZNRD1-AS1	hsa-mir-154
SNHG11	hsa-mir-154
NEAT1	hsa-mir-154
SNHG5	hsa-mir-154
SNHG1	hsa-mir-154
MALAT1	hsa-mir-154
RP11-457M11.2	hsa-mir-154
LINC00667	hsa-mir-154
AC012065.7	hsa-mir-496
DANCR	hsa-mir-496
CTB-89H12.4	hsa-mir-496
HCG11	hsa-mir-496
LINC00689	hsa-mir-496
XIST	hsa-mir-377
KCNQ1OT1	hsa-mir-377
NEAT1	hsa-mir-377
LINC00339	hsa-mir-377
SNHG5	hsa-mir-377
CTB-89H12.4	hsa-mir-377
SNHG1	hsa-mir-377
MIR17HG	hsa-mir-377
OIP5-AS1	hsa-mir-410
XIST	hsa-mir-410
TUG1	hsa-mir-410
CCAT1	hsa-mir-410
OIP5-AS1	hsa-mir-203a
XIST	hsa-mir-203a
RP11-344E13.3	hsa-mir-203a
RP11-672F9.1	hsa-mir-203a
CTB-89H12.4	hsa-mir-203a
PVT1	hsa-mir-203a
HCP5	hsa-mir-203a
MALAT1	hsa-mir-203a
LINC00667	hsa-mir-203a
HCG11	hsa-mir-203a
MIR17HG	hsa-mir-203a
XIST	hsa-mir-211
KCNQ1OT1	hsa-mir-211
NEAT1	hsa-mir-211
LINC00472	hsa-mir-211
MALAT1	hsa-mir-211
SNHG16	hsa-mir-190a
XIST	hsa-mir-190a
PVT1	hsa-mir-190a
OIP5-AS1	hsa-mir-422a
RN7SL1	hsa-mir-422a
JPX	hsa-mir-422a
MALAT1	hsa-mir-422a
OIP5-AS1	hsa-mir-7
XIST	hsa-mir-7
MEG3	hsa-mir-7
TINCR	hsa-mir-7
KCNQ1OT1	hsa-mir-7
CTB-89H12.4	hsa-mir-7
TMPO-AS1	hsa-mir-7
NPPA-AS1	hsa-mir-7
HCG11	hsa-mir-7
XIST	hsa-mir-3529
NEAT1	hsa-mir-3529
XIST	hsa-mir-193b
H19	hsa-mir-193b
TP73-AS1	hsa-mir-193b
NEAT1	hsa-mir-193b
JPX	hsa-mir-193b
LIMD1-AS1	hsa-mir-193b
SNHG7	hsa-mir-193b
XIST	hsa-mir-365a
TUG1	hsa-mir-365a
FLG-AS1	hsa-mir-365a
NEAT1	hsa-mir-365a
PVT1	hsa-mir-365a
H19	hsa-mir-138
TUG1	hsa-mir-138
KCNQ1OT1	hsa-mir-138
RP11-169D4.1	hsa-mir-138
SNHG12	hsa-mir-138
RPPH1	hsa-mir-328
TUG1	hsa-mir-328
KCNQ1OT1	hsa-mir-328
SNHG1	hsa-mir-328
HCP5	hsa-mir-328
MALAT1	hsa-mir-328
OIP5-AS1	hsa-mir-140
SNHG16	hsa-mir-140
XIST	hsa-mir-140
H19	hsa-mir-140
KCNQ1OT1	hsa-mir-140
SBF2-AS1	hsa-mir-140
SNHG1	hsa-mir-140
HCP5	hsa-mir-140
MALAT1	hsa-mir-140
LINC00667	hsa-mir-140
OIP5-AS1	hsa-mir-22
DGCR5	hsa-mir-22
TTC28-AS1	hsa-mir-22
NEAT1	hsa-mir-22
THAP7-AS1	hsa-mir-22
HCP5	hsa-mir-22
MALAT1	hsa-mir-22
SNHG16	hsa-mir-132
XIST	hsa-mir-132
ZNRD1-AS1	hsa-mir-132
COX10-AS1	hsa-mir-132
TUG1	hsa-mir-132
SNHG5	hsa-mir-132
LA16C-313D11.11	hsa-mir-132
SNHG16	hsa-mir-212
XIST	hsa-mir-212
ZNRD1-AS1	hsa-mir-212
COX10-AS1	hsa-mir-212
TUG1	hsa-mir-212
SNHG5	hsa-mir-212
LA16C-313D11.11	hsa-mir-212
CTD-2574D22.4	hsa-mir-195
SNHG16	hsa-mir-195
XIST	hsa-mir-195
EPB41L4A-AS1	hsa-mir-195
ZNRD1-AS1	hsa-mir-195
DLX6-AS1	hsa-mir-195
TRAF3IP2-AS1	hsa-mir-195
LINC00339	hsa-mir-195
SNHG12	hsa-mir-195
CTB-89H12.4	hsa-mir-195
SNHG1	hsa-mir-195
LINC00649	hsa-mir-195
PVT1	hsa-mir-195
DLG1-AS1	hsa-mir-195
LINC00511	hsa-mir-195
FENDRR	hsa-mir-195
LINC00473	hsa-mir-195
CTD-2574D22.4	hsa-mir-497
SNHG16	hsa-mir-497
XIST	hsa-mir-497
EPB41L4A-AS1	hsa-mir-497
ZNRD1-AS1	hsa-mir-497
DLX6-AS1	hsa-mir-497
TRAF3IP2-AS1	hsa-mir-497
LINC00339	hsa-mir-497
SNHG12	hsa-mir-497
CTB-89H12.4	hsa-mir-497
SNHG1	hsa-mir-497
LINC00649	hsa-mir-497
PVT1	hsa-mir-497
DLG1-AS1	hsa-mir-497
LINC00511	hsa-mir-497
FENDRR	hsa-mir-497
LINC00473	hsa-mir-497
XIST	hsa-mir-324
NEAT1	hsa-mir-324
TPT1-AS1	hsa-mir-324
TP53TG1	hsa-mir-33b
DANCR	hsa-mir-33b
JPX	hsa-mir-33b
SNHG15	hsa-mir-451a
XIST	hsa-mir-144
TUG1	hsa-mir-144
HCP5	hsa-mir-144
MALAT1	hsa-mir-144
HCG11	hsa-mir-144
MIR17HG	hsa-mir-144
XIST	hsa-mir-193a
H19	hsa-mir-193a
TP73-AS1	hsa-mir-193a
NEAT1	hsa-mir-193a
JPX	hsa-mir-193a
LIMD1-AS1	hsa-mir-193a
SNHG7	hsa-mir-193a
UHRF1	hsa-mir-4725
KCNQ1OT1	hsa-mir-4725
NEAT1	hsa-mir-4725
BAIAP2-AS1	hsa-mir-4725
OIP5-AS1	hsa-mir-152
XIST	hsa-mir-152
H19	hsa-mir-152
ZNRD1-AS1	hsa-mir-152
KCNQ1OT1	hsa-mir-152
CCAT1	hsa-mir-152
LINC00339	hsa-mir-152
HOXA11-AS	hsa-mir-152
HOTAIR	hsa-mir-152
HOTAIRM1	hsa-mir-152
LINC00667	hsa-mir-152
BAIAP2-AS1	hsa-mir-152
XIST	hsa-mir-10a
NEAT1	hsa-mir-10a
CTB-89H12.4	hsa-mir-10a
CDKN2B-AS1	hsa-mir-10a
RP11-344E13.3	hsa-mir-142
ST8SIA6-AS1	hsa-mir-142
TUG1	hsa-mir-142
RP11-395G23.3	hsa-mir-142
MALAT1	hsa-mir-142
LINC00689	hsa-mir-142
XIST	hsa-mir-454
H19	hsa-mir-454
SLC26A4-AS1	hsa-mir-454
ZNRD1-AS1	hsa-mir-454
MAP3K14	hsa-mir-454
KCNQ1OT1	hsa-mir-454
CCAT1	hsa-mir-454
LINC00339	hsa-mir-454
HOXA11-AS	hsa-mir-454
HOTAIR	hsa-mir-454
TMEM161B-AS1	hsa-mir-454
LINC00667	hsa-mir-454
MIR17HG	hsa-mir-454
XIST	hsa-mir-301a
H19	hsa-mir-301a
SLC26A4-AS1	hsa-mir-301a
ZNRD1-AS1	hsa-mir-301a
MAP3K14	hsa-mir-301a
KCNQ1OT1	hsa-mir-301a
CCAT1	hsa-mir-301a
LINC00339	hsa-mir-301a
HOXA11-AS	hsa-mir-301a
HOTAIR	hsa-mir-301a
TMEM161B-AS1	hsa-mir-301a
LINC00667	hsa-mir-301a
MIR17HG	hsa-mir-301a
XIST	hsa-mir-21
TUG1	hsa-mir-21
SNHG1	hsa-mir-21
OIP5-AS1	hsa-mir-338
XIST	hsa-mir-338
KCNQ1OT1	hsa-mir-338
LINC00339	hsa-mir-338
SBF2-AS1	hsa-mir-338
SNHG15	hsa-mir-338
MALAT1	hsa-mir-338
FENDRR	hsa-mir-338
OIP5-AS1	hsa-mir-320c
XIST	hsa-mir-320c
AC012065.7	hsa-mir-320c
NEAT1	hsa-mir-320c
TRAF3IP2-AS1	hsa-mir-320c
SNHG12	hsa-mir-320c
CBR3-AS1	hsa-mir-320c
LINC00313	hsa-mir-320c
TMPO-AS1	hsa-mir-320c
MALAT1	hsa-mir-320c
MAP3K14	hsa-mir-133a
SNHG14	hsa-mir-1
COX10-AS1	hsa-mir-1
HOTAIR	hsa-mir-1
MALAT1	hsa-mir-1
KCNQ1OT1	hsa-mir-187
XIST	hsa-mir-4319
ZNRD1-AS1	hsa-mir-4319
SPTY2D1-AS1	hsa-mir-4319
KCNQ1OT1	hsa-mir-4319
NEAT1	hsa-mir-4319
NOP14-AS1	hsa-mir-4319
XIST	hsa-mir-122
PCBP1-AS1	hsa-mir-122
CDKN2B-AS1	hsa-mir-122
SNHG7	hsa-mir-122
KCNQ1OT1	hsa-mir-24
GNAS-AS1	hsa-mir-24
CCAT1	hsa-mir-24
RP11-395G23.3	hsa-mir-24
HOXA11-AS	hsa-mir-24
LINC00313	hsa-mir-24
SNHG15	hsa-mir-24
PVT1	hsa-mir-24
FENDRR	hsa-mir-24
XIST	hsa-mir-27a
TP73-AS1	hsa-mir-27a
KCNQ1OT1	hsa-mir-27a
NEAT1	hsa-mir-27a
RP11-80H5.7	hsa-mir-27a
HCP5	hsa-mir-27a
ZNF674-AS1	hsa-mir-23a
SNHG16	hsa-mir-23a
XIST	hsa-mir-23a
GAS5	hsa-mir-23a
LINC00472	hsa-mir-23a
LINC00173	hsa-mir-23a
MALAT1	hsa-mir-23a
LINC00473	hsa-mir-23a
XIST	hsa-mir-181c
SNHG14	hsa-mir-181c
NEAT1	hsa-mir-181c
CCAT1	hsa-mir-181c
SNHG12	hsa-mir-181c
CTB-89H12.4	hsa-mir-181c
CDKN2B-AS1	hsa-mir-181c
SNHG7	hsa-mir-181c
MALAT1	hsa-mir-181c
LINC00667	hsa-mir-181c
XIST	hsa-mir-181d
SNHG14	hsa-mir-181d
NEAT1	hsa-mir-181d
CCAT1	hsa-mir-181d
SNHG12	hsa-mir-181d
CTB-89H12.4	hsa-mir-181d
CDKN2B-AS1	hsa-mir-181d
SNHG7	hsa-mir-181d
MALAT1	hsa-mir-181d
LINC00667	hsa-mir-181d
XIST	hsa-mir-330
RPPH1	hsa-mir-330
TP73-AS1	hsa-mir-330
MAP3K14	hsa-mir-330
KCNQ1OT1	hsa-mir-330
SNHG3	hsa-mir-330
SNHG1	hsa-mir-330
HOTAIR	hsa-mir-330
LINC00663	hsa-mir-330
FOXD2-AS1	hsa-mir-150
XIST	hsa-mir-150
CTB-89H12.4	hsa-mir-150
LINC00511	hsa-mir-150
MIAT	hsa-mir-150
MALAT1	hsa-mir-150
ZFAS1	hsa-mir-150
SNHG16	hsa-let-7e
XIST	hsa-let-7e
KCNQ1OT1	hsa-let-7e
NEAT1	hsa-let-7e
HOXA11-AS	hsa-let-7e
CDKN2B-AS1	hsa-let-7e
RP11-457M11.2	hsa-let-7e
XIST	hsa-mir-125a
ZNRD1-AS1	hsa-mir-125a
SPTY2D1-AS1	hsa-mir-125a
KCNQ1OT1	hsa-mir-125a
NEAT1	hsa-mir-125a
NOP14-AS1	hsa-mir-125a
TP73-AS1	hsa-mir-125a
MAP3K14	hsa-mir-125a
TUG1	hsa-mir-125a
RP11-169D4.1	hsa-mir-125a
NEAT1	hsa-mir-125a
CDKN2B-AS1	hsa-mir-125a
MALAT1	hsa-mir-125a
LINC00667	hsa-mir-125a
MIR4500HG	hsa-mir-125a
HCG11	hsa-mir-125a
SNHG16	hsa-mir-520e
XIST	hsa-mir-520e
HOXA-AS2	hsa-mir-520e
MAP3K14	hsa-mir-520e
COX10-AS1	hsa-mir-520e
RP11-80H5.7	hsa-mir-520e
LINC00472	hsa-mir-520e
MAGI1-IT1	hsa-mir-520e
MIR17HG	hsa-mir-520e
BAIAP2-AS1	hsa-mir-520e
SNHG16	hsa-mir-520a
XIST	hsa-mir-520a
HOXA-AS2	hsa-mir-520a
MAP3K14	hsa-mir-520a
COX10-AS1	hsa-mir-520a
RP11-80H5.7	hsa-mir-520a
LINC00472	hsa-mir-520a
MAGI1-IT1	hsa-mir-520a
MIR17HG	hsa-mir-520a
BAIAP2-AS1	hsa-mir-520a
SNHG16	hsa-mir-520b
XIST	hsa-mir-520b
HOXA-AS2	hsa-mir-520b
MAP3K14	hsa-mir-520b
COX10-AS1	hsa-mir-520b
RP11-80H5.7	hsa-mir-520b
LINC00472	hsa-mir-520b
MAGI1-IT1	hsa-mir-520b
MIR17HG	hsa-mir-520b
BAIAP2-AS1	hsa-mir-520b
SNHG16	hsa-mir-520c
XIST	hsa-mir-520c
HOXA-AS2	hsa-mir-520c
MAP3K14	hsa-mir-520c
COX10-AS1	hsa-mir-520c
RP11-80H5.7	hsa-mir-520c
LINC00472	hsa-mir-520c
MAGI1-IT1	hsa-mir-520c
MIR17HG	hsa-mir-520c
BAIAP2-AS1	hsa-mir-520c
SNHG16	hsa-mir-519d
XIST	hsa-mir-519d
H19	hsa-mir-519d
EPB41L4A-AS1	hsa-mir-519d
HOXA-AS2	hsa-mir-519d
ZNRD1-AS1	hsa-mir-519d
MAP3K14	hsa-mir-519d
COX10-AS1	hsa-mir-519d
CTB-89H12.4	hsa-mir-519d
HOTAIR	hsa-mir-519d
PVT1	hsa-mir-519d
MAGI1-IT1	hsa-mir-519d
HCP5	hsa-mir-519d
MALAT1	hsa-mir-519d
SNHG16	hsa-mir-520d
XIST	hsa-mir-520d
HOXA-AS2	hsa-mir-520d
MAP3K14	hsa-mir-520d
COX10-AS1	hsa-mir-520d
RP11-80H5.7	hsa-mir-520d
LINC00472	hsa-mir-520d
MAGI1-IT1	hsa-mir-520d
MIR17HG	hsa-mir-520d
BAIAP2-AS1	hsa-mir-520d
XIST	hsa-mir-371a
UHRF1	hsa-mir-371a
NEAT1	hsa-mir-371a
SNHG3	hsa-mir-371a
SNHG15	hsa-mir-371a
SNHG16	hsa-mir-372
XIST	hsa-mir-372
HOXA-AS2	hsa-mir-372
MAP3K14	hsa-mir-372
COX10-AS1	hsa-mir-372
RP11-80H5.7	hsa-mir-372
LINC00472	hsa-mir-372
MAGI1-IT1	hsa-mir-372
MIR17HG	hsa-mir-372
BAIAP2-AS1	hsa-mir-372
SNHG16	hsa-mir-373
XIST	hsa-mir-373
HOXA-AS2	hsa-mir-373
MAP3K14	hsa-mir-373
COX10-AS1	hsa-mir-373
RP11-80H5.7	hsa-mir-373
LINC00472	hsa-mir-373
MAGI1-IT1	hsa-mir-373
MIR17HG	hsa-mir-373
BAIAP2-AS1	hsa-mir-373
OIP5-AS1	hsa-mir-4429
XIST	hsa-mir-4429
AC012065.7	hsa-mir-4429
NEAT1	hsa-mir-4429
TRAF3IP2-AS1	hsa-mir-4429
SNHG12	hsa-mir-4429
CBR3-AS1	hsa-mir-4429
LINC00313	hsa-mir-4429
TMPO-AS1	hsa-mir-4429
MALAT1	hsa-mir-4429
XIST	hsa-mir-4262
SNHG14	hsa-mir-4262
NEAT1	hsa-mir-4262
CCAT1	hsa-mir-4262
SNHG12	hsa-mir-4262
CTB-89H12.4	hsa-mir-4262
CDKN2B-AS1	hsa-mir-4262
SNHG7	hsa-mir-4262
MALAT1	hsa-mir-4262
LINC00667	hsa-mir-4262
OIP5-AS1	hsa-mir-217
XIST	hsa-mir-217
HOTAIR	hsa-mir-217
MALAT1	hsa-mir-217
HOXA-AS3	hsa-mir-216a
OIP5-AS1	hsa-mir-216a
SNHG16	hsa-mir-216a
XIST	hsa-mir-216a
NEAT1	hsa-mir-216a
CCAT1	hsa-mir-216a
SNHG5	hsa-mir-216a
DANCR	hsa-mir-216a
SNHG3	hsa-mir-216a
CTB-89H12.4	hsa-mir-216a
HCP5	hsa-mir-216a
MALAT1	hsa-mir-216a
OIP5-AS1	hsa-mir-216b
H19	hsa-mir-216b
MAPKAPK5-AS1	hsa-mir-216b
TUG1	hsa-mir-216b
KCNQ1OT1	hsa-mir-216b
SNHG1	hsa-mir-216b
SNHG7	hsa-mir-216b
MALAT1	hsa-mir-216b
XIST	hsa-mir-4782
MEG3	hsa-mir-4782
TUG1	hsa-mir-4782
LINC00339	hsa-mir-4782
OIP5-AS1	hsa-mir-128
SNHG16	hsa-mir-128
TP73-AS1	hsa-mir-128
ZNRD1-AS1	hsa-mir-128
GAS5	hsa-mir-128
KCNQ1OT1	hsa-mir-128
LINC00339	hsa-mir-128
CTB-89H12.4	hsa-mir-128
PVT1	hsa-mir-128
HCP5	hsa-mir-128
XIST	hsa-mir-10b
NEAT1	hsa-mir-10b
CTB-89H12.4	hsa-mir-10b
CDKN2B-AS1	hsa-mir-10b
OIP5-AS1	hsa-mir-26b
GAS5	hsa-mir-26b
DLX6-AS1	hsa-mir-26b
SNHG5	hsa-mir-26b
MALAT1	hsa-mir-26b
HCG11	hsa-mir-26b
SNHG6	hsa-mir-26b
OIP5-AS1	hsa-mir-153
XIST	hsa-mir-153
TUG1	hsa-mir-153
KCNQ1OT1	hsa-mir-153
TRAF3IP2-AS1	hsa-mir-153
CTB-89H12.4	hsa-mir-153
SNHG15	hsa-mir-153
MIR17HG	hsa-mir-153
XIST	hsa-mir-149
MAP3K14	hsa-mir-149
DLX6-AS1	hsa-mir-149
KCNQ1OT1	hsa-mir-149
MALAT1	hsa-mir-149
CTD-2574D22.4	hsa-mir-103a
XIST	hsa-mir-103a
H19	hsa-mir-103a
TP73-AS1	hsa-mir-103a
DLX6-AS1	hsa-mir-103a
KCNQ1OT1	hsa-mir-103a
TTC28-AS1	hsa-mir-103a
NEAT1	hsa-mir-103a
CTB-89H12.4	hsa-mir-103a
DLG1-AS1	hsa-mir-103a
HOTAIRM1	hsa-mir-103a
XIST	hsa-mir-499a
ZNRD1-AS1	hsa-mir-499a
KCNQ1OT1	hsa-mir-499a
NEAT1	hsa-mir-499a
MALAT1	hsa-mir-499a
HCG11	hsa-mir-499a
XIST	hsa-mir-296
GNAS-AS1	hsa-mir-296
CCAT1	hsa-mir-296
FENDRR	hsa-mir-296
SNHG16	hsa-mir-124
XIST	hsa-mir-124
PCBP1-AS1	hsa-mir-124
TP73-AS1	hsa-mir-124
KCNQ1OT1	hsa-mir-124
NEAT1	hsa-mir-124
HOXA11-AS	hsa-mir-124
MALAT1	hsa-mir-124
SNHG16	hsa-let-7c
XIST	hsa-let-7c
KCNQ1OT1	hsa-let-7c
NEAT1	hsa-let-7c
HOXA11-AS	hsa-let-7c
CDKN2B-AS1	hsa-let-7c
RP11-457M11.2	hsa-let-7c
MIR155HG	hsa-mir-155
OIP5-AS1	hsa-mir-155
XIST	hsa-mir-155
MAP3K14	hsa-mir-155
CTB-89H12.4	hsa-mir-155
MALAT1	hsa-mir-155
MIR17HG	hsa-mir-155
ZNF674-AS1	hsa-mir-185
FOXD2-AS1	hsa-mir-185
XIST	hsa-mir-185
MAPKAPK5-AS1	hsa-mir-185
MALAT1	hsa-mir-185
XIST	hsa-mir-301b
H19	hsa-mir-301b
SLC26A4-AS1	hsa-mir-301b
ZNRD1-AS1	hsa-mir-301b
MAP3K14	hsa-mir-301b
KCNQ1OT1	hsa-mir-301b
CCAT1	hsa-mir-301b
LINC00339	hsa-mir-301b
HOXA11-AS	hsa-mir-301b
HOTAIR	hsa-mir-301b
TMEM161B-AS1	hsa-mir-301b
LINC00667	hsa-mir-301b
MIR17HG	hsa-mir-301b
XIST	hsa-mir-130b
H19	hsa-mir-130b
SLC26A4-AS1	hsa-mir-130b
ZNRD1-AS1	hsa-mir-130b
MAP3K14	hsa-mir-130b
KCNQ1OT1	hsa-mir-130b
CCAT1	hsa-mir-130b
LINC00339	hsa-mir-130b
HOXA11-AS	hsa-mir-130b
HOTAIR	hsa-mir-130b
TMEM161B-AS1	hsa-mir-130b
LINC00667	hsa-mir-130b
MIR17HG	hsa-mir-130b
TP53TG1	hsa-mir-33a
DANCR	hsa-mir-33a
JPX	hsa-mir-33a
OIP5-AS1	hsa-mir-378i
RN7SL1	hsa-mir-378i
JPX	hsa-mir-378i
MALAT1	hsa-mir-378i
XIST	hsa-mir-3619
EPB41L4A-AS1	hsa-mir-3619
ZNRD1-AS1	hsa-mir-3619
KCNQ1OT1	hsa-mir-3619
NEAT1	hsa-mir-3619
LINC00339	hsa-mir-3619
HOXA11-AS	hsa-mir-3619
HOTAIR	hsa-mir-3619
HCP5	hsa-mir-3619
FENDRR	hsa-mir-3619
SNHG16	hsa-let-7b
XIST	hsa-let-7b
KCNQ1OT1	hsa-let-7b
NEAT1	hsa-let-7b
HOXA11-AS	hsa-let-7b
CDKN2B-AS1	hsa-let-7b
RP11-457M11.2	hsa-let-7b
OIP5-AS1	hsa-mir-378b
RN7SL1	hsa-mir-378b
JPX	hsa-mir-378b
MALAT1	hsa-mir-378b
XIST	hsa-mir-425
SNHG14	hsa-mir-425
TUG1	hsa-mir-425
KCNQ1OT1	hsa-mir-425
TTC28-AS1	hsa-mir-425
NEAT1	hsa-mir-425
TRAF3IP2-AS1	hsa-mir-425
SNHG7	hsa-mir-425
MALAT1	hsa-mir-425
XIST	hsa-mir-191
COX10-AS1	hsa-mir-191
SNHG16	hsa-let-7g
XIST	hsa-let-7g
KCNQ1OT1	hsa-let-7g
NEAT1	hsa-let-7g
HOXA11-AS	hsa-let-7g
CDKN2B-AS1	hsa-let-7g
RP11-457M11.2	hsa-let-7g
CTD-2574D22.4	hsa-mir-15b
SNHG16	hsa-mir-15b
XIST	hsa-mir-15b
EPB41L4A-AS1	hsa-mir-15b
ZNRD1-AS1	hsa-mir-15b
DLX6-AS1	hsa-mir-15b
TRAF3IP2-AS1	hsa-mir-15b
LINC00339	hsa-mir-15b
SNHG12	hsa-mir-15b
CTB-89H12.4	hsa-mir-15b
SNHG1	hsa-mir-15b
LINC00649	hsa-mir-15b
PVT1	hsa-mir-15b
DLG1-AS1	hsa-mir-15b
LINC00511	hsa-mir-15b
FENDRR	hsa-mir-15b
LINC00473	hsa-mir-15b
OIP5-AS1	hsa-mir-28
XIST	hsa-mir-28
LOXL1-AS1	hsa-mir-28
NEAT1	hsa-mir-28
JPX	hsa-mir-28
MALAT1	hsa-mir-28
FENDRR	hsa-mir-28
OIP5-AS1	hsa-mir-378d
RN7SL1	hsa-mir-378d
JPX	hsa-mir-378d
MALAT1	hsa-mir-378d
HOXA-AS3	hsa-mir-218
OIP5-AS1	hsa-mir-218
RP11-344E13.3	hsa-mir-218
CCAT1	hsa-mir-218
LINC00339	hsa-mir-218
LINC00313	hsa-mir-218
LINC00689	hsa-mir-218
OIP5-AS1	hsa-mir-367
XIST	hsa-mir-367
SNHG14	hsa-mir-367
SNHG5	hsa-mir-367
MALAT1	hsa-mir-367
SNHG16	hsa-mir-302d
XIST	hsa-mir-302d
HOXA-AS2	hsa-mir-302d
MAP3K14	hsa-mir-302d
COX10-AS1	hsa-mir-302d
RP11-80H5.7	hsa-mir-302d
LINC00472	hsa-mir-302d
MAGI1-IT1	hsa-mir-302d
MIR17HG	hsa-mir-302d
BAIAP2-AS1	hsa-mir-302d
SNHG16	hsa-mir-302a
XIST	hsa-mir-302a
UHRF1	hsa-mir-302a
HOXA-AS2	hsa-mir-302a
MAP3K14	hsa-mir-302a
COX10-AS1	hsa-mir-302a
RP11-80H5.7	hsa-mir-302a
LINC00472	hsa-mir-302a
MAGI1-IT1	hsa-mir-302a
MIR17HG	hsa-mir-302a
BAIAP2-AS1	hsa-mir-302a
SNHG16	hsa-mir-302c
XIST	hsa-mir-302c
HOXA-AS2	hsa-mir-302c
MAP3K14	hsa-mir-302c
COX10-AS1	hsa-mir-302c
RP11-80H5.7	hsa-mir-302c
LINC00472	hsa-mir-302c
MAGI1-IT1	hsa-mir-302c
MIR17HG	hsa-mir-302c
BAIAP2-AS1	hsa-mir-302c
SNHG16	hsa-mir-302b
XIST	hsa-mir-302b
HOXA-AS2	hsa-mir-302b
MAP3K14	hsa-mir-302b
COX10-AS1	hsa-mir-302b
RP11-80H5.7	hsa-mir-302b
LINC00472	hsa-mir-302b
MAGI1-IT1	hsa-mir-302b
MIR17HG	hsa-mir-302b
BAIAP2-AS1	hsa-mir-302b
OIP5-AS1	hsa-mir-3139
XIST	hsa-mir-3139
LOXL1-AS1	hsa-mir-3139
NEAT1	hsa-mir-3139
JPX	hsa-mir-3139
MALAT1	hsa-mir-3139
FENDRR	hsa-mir-3139
SNHG16	hsa-mir-4458
XIST	hsa-mir-4458
KCNQ1OT1	hsa-mir-4458
NEAT1	hsa-mir-4458
HOXA11-AS	hsa-mir-4458
CDKN2B-AS1	hsa-mir-4458
RP11-457M11.2	hsa-mir-4458
XIST	hsa-mir-449a
PCBP1-AS1	hsa-mir-449a
KCNQ1OT1	hsa-mir-449a
GNAS-AS1	hsa-mir-449a
NEAT1	hsa-mir-449a
SNHG7	hsa-mir-449a
LINC00667	hsa-mir-449a
XIST	hsa-mir-449b
PCBP1-AS1	hsa-mir-449b
KCNQ1OT1	hsa-mir-449b
GNAS-AS1	hsa-mir-449b
NEAT1	hsa-mir-449b
SNHG7	hsa-mir-449b
LINC00667	hsa-mir-449b
ZNRD1-AS1	hsa-mir-874
MAP3K14	hsa-mir-874
KCNQ1OT1	hsa-mir-874
TTC28-AS1	hsa-mir-874
TRAF3IP2-AS1	hsa-mir-874
RP11-395G23.3	hsa-mir-874
OIP5-AS1	hsa-mir-143
LA16C-313D11.11	hsa-mir-143
CBR3-AS1	hsa-mir-143
MALAT1	hsa-mir-143
LINC00667	hsa-mir-143
RP11-344E13.3	hsa-mir-145
MAPKAPK5-AS1	hsa-mir-145
UHRF1	hsa-mir-145
TUG1	hsa-mir-145
KCNQ1OT1	hsa-mir-145
JPX	hsa-mir-145
SNHG1	hsa-mir-145
MALAT1	hsa-mir-145
OIP5-AS1	hsa-mir-378a
RN7SL1	hsa-mir-378a
JPX	hsa-mir-378a
MALAT1	hsa-mir-378a
OIP5-AS1	hsa-mir-378h
RN7SL1	hsa-mir-378h
JPX	hsa-mir-378h
MALAT1	hsa-mir-378h
SNHG16	hsa-mir-146a
XIST	hsa-mir-146a
EPB41L4A-AS1	hsa-mir-146a
KCNQ1OT1	hsa-mir-146a
NEAT1	hsa-mir-146a
RP11-395G23.3	hsa-mir-146a
SNHG7	hsa-mir-146a
MALAT1	hsa-mir-146a
OIP5-AS1	hsa-mir-378e
RN7SL1	hsa-mir-378e
JPX	hsa-mir-378e
MALAT1	hsa-mir-378e
XIST	hsa-mir-1271
MAPKAPK5-AS1	hsa-mir-1271
PINK1-AS	hsa-mir-1271
MALAT1	hsa-mir-1271
RP11-457M11.2	hsa-mir-1271
OIP5-AS1	hsa-mir-340
XIST	hsa-mir-340
SNHG14	hsa-mir-340
SNHG3	hsa-mir-340
XIST	hsa-mir-219a
MEG3	hsa-mir-219a
TUG1	hsa-mir-219a
LINC00339	hsa-mir-219a
SNHG14	hsa-mir-206
COX10-AS1	hsa-mir-206
HOTAIR	hsa-mir-206
MALAT1	hsa-mir-206
MAP3K14	hsa-mir-133b
OIP5-AS1	hsa-mir-30a
XIST	hsa-mir-30a
EPB41L4A-AS1	hsa-mir-30a
SLC26A4-AS1	hsa-mir-30a
TPT1-AS1	hsa-mir-30a
CTB-89H12.4	hsa-mir-30a
DLEU2	hsa-mir-30a
MALAT1	hsa-mir-30a
OIP5-AS1	hsa-mir-4465
GAS5	hsa-mir-4465
DLX6-AS1	hsa-mir-4465
SNHG5	hsa-mir-4465
MALAT1	hsa-mir-4465
HCG11	hsa-mir-4465
SNHG6	hsa-mir-4465
ZNF674-AS1	hsa-mir-4644
XIST	hsa-mir-4644
MAPKAPK5-AS1	hsa-mir-4644
MALAT1	hsa-mir-4644
H19	hsa-mir-339
KCNQ1OT1	hsa-mir-339
NEAT1	hsa-mir-339
CDKN2B-AS1	hsa-mir-339
OIP5-AS1	hsa-mir-148a
XIST	hsa-mir-148a
H19	hsa-mir-148a
ZNRD1-AS1	hsa-mir-148a
KCNQ1OT1	hsa-mir-148a
CCAT1	hsa-mir-148a
LINC00339	hsa-mir-148a
HOXA11-AS	hsa-mir-148a
HOTAIR	hsa-mir-148a
HOTAIRM1	hsa-mir-148a
LINC00667	hsa-mir-148a
BAIAP2-AS1	hsa-mir-148a
SNHG16	hsa-mir-196b
XIST	hsa-mir-196b
H19	hsa-mir-196b
GAS5	hsa-mir-196b
TUG1	hsa-mir-196b
SNHG3	hsa-mir-196b
LINC00472	hsa-mir-196b
XIST	hsa-mir-590
TUG1	hsa-mir-590
SNHG1	hsa-mir-590
XIST	hsa-mir-590
MAPKAPK5-AS1	hsa-mir-590
GAS5	hsa-mir-590
NEAT1	hsa-mir-590
RP11-395G23.3	hsa-mir-590
SNHG1	hsa-mir-590
MALAT1	hsa-mir-590
HCG11	hsa-mir-590
MIR17HG	hsa-mir-590
ZFAS1	hsa-mir-590
OIP5-AS1	hsa-mir-653
XIST	hsa-mir-653
SNHG7	hsa-mir-653
HCP5	hsa-mir-653
OIP5-AS1	hsa-mir-25
XIST	hsa-mir-25
SNHG14	hsa-mir-25
SNHG5	hsa-mir-25
MALAT1	hsa-mir-25
SNHG16	hsa-mir-93
XIST	hsa-mir-93
H19	hsa-mir-93
EPB41L4A-AS1	hsa-mir-93
HOXA-AS2	hsa-mir-93
ZNRD1-AS1	hsa-mir-93
MAP3K14	hsa-mir-93
COX10-AS1	hsa-mir-93
CTB-89H12.4	hsa-mir-93
HOTAIR	hsa-mir-93
PVT1	hsa-mir-93
MAGI1-IT1	hsa-mir-93
HCP5	hsa-mir-93
MALAT1	hsa-mir-93
SNHG16	hsa-mir-106b
XIST	hsa-mir-106b
H19	hsa-mir-106b
EPB41L4A-AS1	hsa-mir-106b
HOXA-AS2	hsa-mir-106b
ZNRD1-AS1	hsa-mir-106b
MAP3K14	hsa-mir-106b
COX10-AS1	hsa-mir-106b
CTB-89H12.4	hsa-mir-106b
HOTAIR	hsa-mir-106b
PVT1	hsa-mir-106b
MAGI1-IT1	hsa-mir-106b
HCP5	hsa-mir-106b
MALAT1	hsa-mir-106b
XIST	hsa-mir-3666
H19	hsa-mir-3666
SLC26A4-AS1	hsa-mir-3666
ZNRD1-AS1	hsa-mir-3666
MAP3K14	hsa-mir-3666
KCNQ1OT1	hsa-mir-3666
CCAT1	hsa-mir-3666
LINC00339	hsa-mir-3666
HOXA11-AS	hsa-mir-3666
HOTAIR	hsa-mir-3666
TMEM161B-AS1	hsa-mir-3666
LINC00667	hsa-mir-3666
MIR17HG	hsa-mir-3666
SNHG16	hsa-mir-182
XIST	hsa-mir-182
MAP3K14	hsa-mir-182
SNHG3	hsa-mir-182
SNHG1	hsa-mir-182
LINC00173	hsa-mir-182
LINC00667	hsa-mir-182
XIST	hsa-mir-96
MAPKAPK5-AS1	hsa-mir-96
PINK1-AS	hsa-mir-96
MALAT1	hsa-mir-96
RP11-457M11.2	hsa-mir-96
OIP5-AS1	hsa-mir-183
SNHG16	hsa-mir-183
COX10-AS1	hsa-mir-183
KCNQ1OT1	hsa-mir-183
LINC00511	hsa-mir-183
CECR7	hsa-mir-335
OIP5-AS1	hsa-mir-335
XIST	hsa-mir-335
TINCR	hsa-mir-335
TUG1	hsa-mir-335
KCNQ1OT1	hsa-mir-335
NEAT1	hsa-mir-335
TMEM161B-AS1	hsa-mir-335
HOXA-AS3	hsa-mir-29a
OIP5-AS1	hsa-mir-29a
XIST	hsa-mir-29a
H19	hsa-mir-29a
GAS5	hsa-mir-29a
TUG1	hsa-mir-29a
KCNQ1OT1	hsa-mir-29a
LINC00511	hsa-mir-29a
MIAT	hsa-mir-29a
HCP5	hsa-mir-29a
MIR155HG	hsa-mir-490
RN7SL1	hsa-mir-490
SNHG16	hsa-mir-490
XIST	hsa-mir-490
TP73-AS1	hsa-mir-490
KCNQ1OT1	hsa-mir-490
CCAT1	hsa-mir-490
KCNQ1OT1	hsa-mir-383
NEAT1	hsa-mir-383
SNHG1	hsa-mir-383
MALAT1	hsa-mir-383
OIP5-AS1	hsa-mir-320a
XIST	hsa-mir-320a
AC012065.7	hsa-mir-320a
TTC28-AS1	hsa-mir-320a
NEAT1	hsa-mir-320a
TRAF3IP2-AS1	hsa-mir-320a
SNHG12	hsa-mir-320a
CBR3-AS1	hsa-mir-320a
LINC00313	hsa-mir-320a
TMPO-AS1	hsa-mir-320a
MALAT1	hsa-mir-320a
XIST	hsa-mir-486
UHRF1	hsa-mir-486
KCNQ1OT1	hsa-mir-486
XIST	hsa-mir-599
H19	hsa-mir-599
TP73-AS1	hsa-mir-599
LINC00472	hsa-mir-599
CTB-89H12.4	hsa-mir-875
OIP5-AS1	hsa-mir-30b
XIST	hsa-mir-30b
EPB41L4A-AS1	hsa-mir-30b
SLC26A4-AS1	hsa-mir-30b
TPT1-AS1	hsa-mir-30b
CTB-89H12.4	hsa-mir-30b
DLEU2	hsa-mir-30b
MALAT1	hsa-mir-30b
OIP5-AS1	hsa-mir-30d
XIST	hsa-mir-30d
EPB41L4A-AS1	hsa-mir-30d
SLC26A4-AS1	hsa-mir-30d
TPT1-AS1	hsa-mir-30d
CTB-89H12.4	hsa-mir-30d
DLEU2	hsa-mir-30d
MALAT1	hsa-mir-30d
XIST	hsa-mir-491
H19	hsa-mir-491
PCBP1-AS1	hsa-mir-491
KCNQ1OT1	hsa-mir-491
SH3BP5-AS1	hsa-mir-491
MALAT1	hsa-mir-491
BAIAP2-AS1	hsa-mir-491
SNHG16	hsa-mir-31
XIST	hsa-mir-31
TP73-AS1	hsa-mir-31
MAP3K14	hsa-mir-31
TINCR	hsa-mir-31
TUG1	hsa-mir-31
LINC00667	hsa-mir-31
XIST	hsa-mir-876
GAS5	hsa-mir-876
KCNQ1OT1	hsa-mir-876
MALAT1	hsa-mir-876
LINC00689	hsa-mir-876
CTD-2574D22.4	hsa-mir-873
CECR7	hsa-mir-873
XIST	hsa-mir-873
GAS5	hsa-mir-873
LA16C-313D11.11	hsa-mir-873
SNHG15	hsa-mir-873
TDRG1	hsa-mir-873
MALAT1	hsa-mir-873
XIST	hsa-mir-204
KCNQ1OT1	hsa-mir-204
NEAT1	hsa-mir-204
LINC00472	hsa-mir-204
MALAT1	hsa-mir-204
SNHG16	hsa-let-7f
XIST	hsa-let-7f
KCNQ1OT1	hsa-let-7f
NEAT1	hsa-let-7f
HOXA11-AS	hsa-let-7f
CDKN2B-AS1	hsa-let-7f
RP11-457M11.2	hsa-let-7f
SNHG16	hsa-let-7d
XIST	hsa-let-7d
KCNQ1OT1	hsa-let-7d
NEAT1	hsa-let-7d
HOXA11-AS	hsa-let-7d
CDKN2B-AS1	hsa-let-7d
RP11-457M11.2	hsa-let-7d
ZNF674-AS1	hsa-mir-23b
SNHG16	hsa-mir-23b
XIST	hsa-mir-23b
GAS5	hsa-mir-23b
LINC00472	hsa-mir-23b
LINC00173	hsa-mir-23b
MALAT1	hsa-mir-23b
LINC00473	hsa-mir-23b
XIST	hsa-mir-27b
TP73-AS1	hsa-mir-27b
KCNQ1OT1	hsa-mir-27b
NEAT1	hsa-mir-27b
RP11-80H5.7	hsa-mir-27b
HCP5	hsa-mir-27b
OIP5-AS1	hsa-mir-32
XIST	hsa-mir-32
SNHG14	hsa-mir-32
SNHG5	hsa-mir-32
MALAT1	hsa-mir-32
HOXA-AS3	hsa-mir-455
OIP5-AS1	hsa-mir-455
MAPKAPK5-AS1	hsa-mir-455
GAS5	hsa-mir-455
KCNQ1OT1	hsa-mir-455
PVT1	hsa-mir-455
MALAT1	hsa-mir-455
DLX6-AS1	hsa-mir-199b
SNHG12	hsa-mir-199b
LINC00313	hsa-mir-199b
XIST	hsa-mir-126
OIP5-AS1	hsa-mir-4770
LA16C-313D11.11	hsa-mir-4770
CBR3-AS1	hsa-mir-4770
MALAT1	hsa-mir-4770
LINC00667	hsa-mir-4770
ZNF674-AS1	hsa-mir-23c
SNHG16	hsa-mir-23c
XIST	hsa-mir-23c
GAS5	hsa-mir-23c
LINC00472	hsa-mir-23c
LINC00173	hsa-mir-23c
MALAT1	hsa-mir-23c
LINC00473	hsa-mir-23c
GAS5	hsa-mir-221
TUG1	hsa-mir-221
HOTAIR	hsa-mir-221
GAS5	hsa-mir-222
TUG1	hsa-mir-222
HOTAIR	hsa-mir-222
XIST	hsa-mir-362
TP73-AS1	hsa-mir-362
MAP3K14	hsa-mir-362
KCNQ1OT1	hsa-mir-362
GNAS-AS1	hsa-mir-362
NEAT1	hsa-mir-362
SBF2-AS1	hsa-mir-362
SNHG7	hsa-mir-362
SNHG16	hsa-mir-98
XIST	hsa-mir-98
KCNQ1OT1	hsa-mir-98
NEAT1	hsa-mir-98
HOXA11-AS	hsa-mir-98
CDKN2B-AS1	hsa-mir-98
RP11-457M11.2	hsa-mir-98
MIR155HG	hsa-mir-223
OIP5-AS1	hsa-mir-223
GAS5	hsa-mir-223
HOXA11-AS	hsa-mir-223
CTB-89H12.4	hsa-mir-223
MIR17HG	hsa-mir-223
OIP5-AS1	hsa-mir-421
SNHG16	hsa-mir-421
XIST	hsa-mir-421
TUG1	hsa-mir-421
KCNQ1OT1	hsa-mir-421
PTPRG-AS1	hsa-mir-421
SNHG5	hsa-mir-421
CTB-89H12.4	hsa-mir-421
SNHG1	hsa-mir-421
MIR4500HG	hsa-mir-421
HCG11	hsa-mir-421
FENDRR	hsa-mir-421
MIR17HG	hsa-mir-421
OIP5-AS1	hsa-mir-374b
XIST	hsa-mir-374b
RP11-344E13.3	hsa-mir-374b
LOXL1-AS1	hsa-mir-374b
GAS5	hsa-mir-374b
TRAF3IP2-AS1	hsa-mir-374b
RP11-395G23.3	hsa-mir-374b
DLEU2	hsa-mir-374b
MALAT1	hsa-mir-374b
OIP5-AS1	hsa-mir-374a
XIST	hsa-mir-374a
RP11-344E13.3	hsa-mir-374a
LOXL1-AS1	hsa-mir-374a
GAS5	hsa-mir-374a
TRAF3IP2-AS1	hsa-mir-374a
RP11-395G23.3	hsa-mir-374a
DLEU2	hsa-mir-374a
MALAT1	hsa-mir-374a
LINC00342	hsa-mir-384
KCNQ1OT1	hsa-mir-384
CRNDE	hsa-mir-384
SNHG3	hsa-mir-384
CTB-89H12.4	hsa-mir-384
MALAT1	hsa-mir-384
HCG11	hsa-mir-384
MEG3	hsa-mir-361
COX10-AS1	hsa-mir-361
GAS5	hsa-mir-361
OIP5-AS1	hsa-mir-448
XIST	hsa-mir-448
LINC00667	hsa-mir-448
OIP5-AS1	hsa-mir-363
XIST	hsa-mir-363
SNHG14	hsa-mir-363
SNHG5	hsa-mir-363
MALAT1	hsa-mir-363
SNHG16	hsa-mir-20b
XIST	hsa-mir-20b
H19	hsa-mir-20b
EPB41L4A-AS1	hsa-mir-20b
HOXA-AS2	hsa-mir-20b
ZNRD1-AS1	hsa-mir-20b
MAP3K14	hsa-mir-20b
COX10-AS1	hsa-mir-20b
CTB-89H12.4	hsa-mir-20b
HOTAIR	hsa-mir-20b
PVT1	hsa-mir-20b
MAGI1-IT1	hsa-mir-20b
HCP5	hsa-mir-20b
MALAT1	hsa-mir-20b
OIP5-AS1	hsa-mir-18b
XIST	hsa-mir-18b
H19	hsa-mir-18b
LOXL1-AS1	hsa-mir-18b
GAS5	hsa-mir-18b
SPTY2D1-AS1	hsa-mir-18b
KCNQ1OT1	hsa-mir-18b
SNHG1	hsa-mir-18b
SNHG15	hsa-mir-18b
LINC00467	hsa-mir-18b
CASC2	hsa-mir-18b
FENDRR	hsa-mir-18b
SNHG16	hsa-mir-106a
XIST	hsa-mir-106a
H19	hsa-mir-106a
EPB41L4A-AS1	hsa-mir-106a
HOXA-AS2	hsa-mir-106a
ZNRD1-AS1	hsa-mir-106a
MAP3K14	hsa-mir-106a
COX10-AS1	hsa-mir-106a
CTB-89H12.4	hsa-mir-106a
HOTAIR	hsa-mir-106a
PVT1	hsa-mir-106a
MAGI1-IT1	hsa-mir-106a
HCP5	hsa-mir-106a
MALAT1	hsa-mir-106a
XIST	hsa-mir-542
RPPH1	hsa-mir-542
TUG1	hsa-mir-542
COX10-AS1	hsa-mir-503
NEAT1	hsa-mir-503
SNHG12	hsa-mir-503
MALAT1	hsa-mir-503
CTD-2574D22.4	hsa-mir-424
SNHG16	hsa-mir-424
XIST	hsa-mir-424
EPB41L4A-AS1	hsa-mir-424
ZNRD1-AS1	hsa-mir-424
DLX6-AS1	hsa-mir-424
TRAF3IP2-AS1	hsa-mir-424
LINC00339	hsa-mir-424
SNHG12	hsa-mir-424
CTB-89H12.4	hsa-mir-424
SNHG1	hsa-mir-424
LINC00649	hsa-mir-424
PVT1	hsa-mir-424
DLG1-AS1	hsa-mir-424
LINC00511	hsa-mir-424
FENDRR	hsa-mir-424
LINC00473	hsa-mir-424
UHRF1	hsa-mir-504
KCNQ1OT1	hsa-mir-504
NEAT1	hsa-mir-504
BAIAP2-AS1	hsa-mir-504
SNHG16	hsa-mir-505
XIST	hsa-mir-505
MAPKAPK5-AS1	hsa-mir-505
TUG1	hsa-mir-505
NEAT1	hsa-mir-505
CTB-89H12.4	hsa-mir-505
SNHG16	hsa-mir-506
XIST	hsa-mir-506
PCBP1-AS1	hsa-mir-506
TP73-AS1	hsa-mir-506
KCNQ1OT1	hsa-mir-506
NEAT1	hsa-mir-506
HOXA11-AS	hsa-mir-506
MALAT1	hsa-mir-506
SNHG7	hsa-mir-224
MALAT1	hsa-mir-224
