# Supplementary material for: Prediction of microRNA-disease associations based on distance correlation set
Source: BMC Bioinformatics. 2018 Apr 17;19:141. doi: 10.1186/s12859-018-2146-x (PMC5905221; doi:10.1186/s12859-018-2146-x)
Supplement: Supplementary file 5 — The known miRNA-disease associations for constructing the DS5. We list 3252 high-quality miRNA-disease associations which were collected from HMDD database to validate the performance of our method. (XLS 191 kb) [file 12859_2018_2146_MOESM5_ESM.xls]

## Sheet: Sheet1
hsa-mir-15a	Carcinoma, Hepatocellular
hsa-mir-15b	Carcinoma, Hepatocellular
hsa-mir-16	Carcinoma, Hepatocellular
hsa-mir-195	Carcinoma, Hepatocellular
hsa-mir-497	Carcinoma, Hepatocellular
hsa-mir-16	Colorectal Neoplasms
hsa-mir-195	Colorectal Neoplasms
hsa-mir-497	Colorectal Neoplasms
hsa-mir-15a	Breast Neoplasms
hsa-mir-16	Breast Neoplasms
hsa-mir-195	Breast Neoplasms
hsa-mir-497	Breast Neoplasms
hsa-mir-15b	Stomach Neoplasms
hsa-mir-16	Stomach Neoplasms
hsa-mir-195	Stomach Neoplasms
hsa-mir-497	Stomach Neoplasms
hsa-mir-15a	Prostatic Neoplasms
hsa-mir-15b	Prostatic Neoplasms
hsa-mir-16	Prostatic Neoplasms
hsa-mir-195	Prostatic Neoplasms
hsa-mir-15a	Carcinoma, Non-Small-Cell Lung
hsa-mir-15b	Carcinoma, Non-Small-Cell Lung
hsa-mir-16	Carcinoma, Non-Small-Cell Lung
hsa-mir-424	Carcinoma, Non-Small-Cell Lung
hsa-mir-497	Carcinoma, Non-Small-Cell Lung
hsa-mir-15b	Glioma
hsa-mir-16	Glioma
hsa-mir-195	Glioma
hsa-mir-15b	Astrocytoma
hsa-mir-497	Astrocytoma
hsa-mir-16	Ovarian Neoplasms
hsa-mir-15a	Urinary Bladder Neoplasms
hsa-mir-15b	Urinary Bladder Neoplasms
hsa-mir-195	Urinary Bladder Neoplasms
hsa-mir-15a	Neoplasms
hsa-mir-15b	Neoplasms
hsa-mir-16	Neoplasms
hsa-mir-497	Lung Neoplasms
hsa-mir-15a	Glioblastoma
hsa-mir-16	Glioblastoma
hsa-mir-195	Glioblastoma
hsa-mir-15a	Osteosarcoma
hsa-mir-16	Osteosarcoma
hsa-mir-195	Osteosarcoma
hsa-mir-125a	Carcinoma, Hepatocellular
hsa-mir-15b	Uterine Cervical Neoplasms
hsa-mir-16	Uterine Cervical Neoplasms
hsa-mir-424	Uterine Cervical Neoplasms
hsa-mir-497	Uterine Cervical Neoplasms
hsa-mir-125a	Breast Neoplasms
hsa-mir-125a	Stomach Neoplasms
hsa-mir-125a	Carcinoma, Non-Small-Cell Lung
hsa-mir-16	Carcinoma, Renal Cell
hsa-mir-195	Carcinoma, Renal Cell
hsa-mir-125a	Ovarian Neoplasms
hsa-mir-15a	Melanoma
hsa-mir-15b	Melanoma
hsa-mir-16	Melanoma
hsa-mir-195	Melanoma
hsa-mir-106a	Carcinoma, Hepatocellular
hsa-mir-106b	Carcinoma, Hepatocellular
hsa-mir-17	Carcinoma, Hepatocellular
hsa-mir-20a	Carcinoma, Hepatocellular
hsa-mir-20b	Carcinoma, Hepatocellular
hsa-mir-519d	Carcinoma, Hepatocellular
hsa-mir-93	Carcinoma, Hepatocellular
hsa-mir-125a	Neoplasms
hsa-mir-19a	Carcinoma, Hepatocellular
hsa-mir-19b	Carcinoma, Hepatocellular
hsa-mir-106a	Colorectal Neoplasms
hsa-mir-17	Colorectal Neoplasms
hsa-mir-20a	Colorectal Neoplasms
hsa-mir-93	Colorectal Neoplasms
hsa-mir-106b	Breast Neoplasms
hsa-mir-17	Breast Neoplasms
hsa-mir-20a	Breast Neoplasms
hsa-mir-20b	Breast Neoplasms
hsa-mir-519d	Breast Neoplasms
hsa-mir-93	Breast Neoplasms
hsa-mir-19a	Colorectal Neoplasms
hsa-mir-19b	Colorectal Neoplasms
hsa-mir-106a	Stomach Neoplasms
hsa-mir-106b	Stomach Neoplasms
hsa-mir-17	Stomach Neoplasms
hsa-mir-20a	Stomach Neoplasms
hsa-mir-20b	Stomach Neoplasms
hsa-mir-93	Stomach Neoplasms
hsa-mir-125a	Lung Neoplasms
hsa-mir-106a	Prostatic Neoplasms
hsa-mir-106b	Prostatic Neoplasms
hsa-mir-17	Prostatic Neoplasms
hsa-mir-20a	Prostatic Neoplasms
hsa-mir-519d	Prostatic Neoplasms
hsa-mir-93	Prostatic Neoplasms
hsa-mir-19a	Breast Neoplasms
hsa-mir-19b	Breast Neoplasms
hsa-mir-421	Carcinoma, Hepatocellular
hsa-mir-19a	Stomach Neoplasms
hsa-mir-106a	Carcinoma, Non-Small-Cell Lung
hsa-mir-17	Carcinoma, Non-Small-Cell Lung
hsa-mir-93	Carcinoma, Non-Small-Cell Lung
hsa-mir-421	Stomach Neoplasms
hsa-mir-130a	Carcinoma, Hepatocellular
hsa-mir-130b	Carcinoma, Hepatocellular
hsa-mir-301a	Carcinoma, Hepatocellular
hsa-mir-106a	Glioma
hsa-mir-106b	Glioma
hsa-mir-17	Glioma
hsa-mir-20a	Glioma
hsa-mir-20b	Glioma
hsa-mir-93	Glioma
hsa-mir-106a	Astrocytoma
hsa-mir-106b	Ovarian Neoplasms
hsa-mir-17	Ovarian Neoplasms
hsa-mir-20a	Ovarian Neoplasms
hsa-mir-20b	Ovarian Neoplasms
hsa-mir-93	Ovarian Neoplasms
hsa-mir-130a	Colorectal Neoplasms
hsa-mir-301a	Colorectal Neoplasms
hsa-mir-454	Colorectal Neoplasms
hsa-mir-18a	Carcinoma, Hepatocellular
hsa-mir-18b	Carcinoma, Hepatocellular
hsa-mir-19a	Ovarian Neoplasms
hsa-mir-19b	Ovarian Neoplasms
hsa-mir-301a	Breast Neoplasms
hsa-mir-301b	Breast Neoplasms
hsa-mir-130a	Stomach Neoplasms
hsa-mir-130b	Stomach Neoplasms
hsa-mir-301a	Stomach Neoplasms
hsa-mir-15a	Neuroblastoma
hsa-mir-497	Neuroblastoma
hsa-mir-18a	Colorectal Neoplasms
hsa-mir-18b	Colorectal Neoplasms
hsa-mir-130a	Prostatic Neoplasms
hsa-mir-130b	Prostatic Neoplasms
hsa-mir-301a	Prostatic Neoplasms
hsa-mir-301b	Prostatic Neoplasms
hsa-mir-130a	Carcinoma, Non-Small-Cell Lung
hsa-mir-18a	Breast Neoplasms
hsa-mir-18b	Breast Neoplasms
hsa-mir-544a	Stomach Neoplasms
hsa-mir-17	Urinary Bladder Neoplasms
hsa-mir-20a	Urinary Bladder Neoplasms
hsa-mir-93	Urinary Bladder Neoplasms
hsa-mir-18a	Stomach Neoplasms
hsa-mir-18b	Stomach Neoplasms
hsa-mir-19a	Urinary Bladder Neoplasms
hsa-mir-19b	Urinary Bladder Neoplasms
hsa-mir-106a	Neoplasms
hsa-mir-106b	Neoplasms
hsa-mir-17	Neoplasms
hsa-mir-20a	Neoplasms
hsa-mir-20b	Neoplasms
hsa-mir-93	Neoplasms
hsa-mir-19a	Neoplasms
hsa-mir-19b	Neoplasms
hsa-mir-148a	Carcinoma, Hepatocellular
hsa-mir-148b	Carcinoma, Hepatocellular
hsa-mir-152	Carcinoma, Hepatocellular
hsa-mir-130a	Ovarian Neoplasms
hsa-mir-148a	Colorectal Neoplasms
hsa-mir-148b	Colorectal Neoplasms
hsa-mir-152	Colorectal Neoplasms
hsa-mir-106a	Lung Neoplasms
hsa-mir-17	Lung Neoplasms
hsa-mir-20a	Lung Neoplasms
hsa-mir-93	Lung Neoplasms
hsa-mir-19a	Lung Neoplasms
hsa-mir-19b	Lung Neoplasms
hsa-mir-544a	Glioma
hsa-mir-18a	Glioma
hsa-mir-18b	Glioma
hsa-mir-148a	Breast Neoplasms
hsa-mir-148b	Breast Neoplasms
hsa-mir-152	Breast Neoplasms
hsa-mir-148a	Stomach Neoplasms
hsa-mir-148b	Stomach Neoplasms
hsa-mir-106a	Glioblastoma
hsa-mir-17	Glioblastoma
hsa-mir-20a	Glioblastoma
hsa-mir-20b	Glioblastoma
hsa-mir-19a	Glioblastoma
hsa-mir-19b	Glioblastoma
hsa-mir-18a	Ovarian Neoplasms
hsa-mir-216a	Carcinoma, Hepatocellular
hsa-mir-148a	Prostatic Neoplasms
hsa-mir-152	Prostatic Neoplasms
hsa-mir-148a	Carcinoma, Non-Small-Cell Lung
hsa-mir-103a	Carcinoma, Hepatocellular
hsa-mir-107	Carcinoma, Hepatocellular
hsa-mir-186	Colorectal Neoplasms
hsa-mir-125a	Melanoma
hsa-mir-19a	Osteosarcoma
hsa-mir-19b	Osteosarcoma
hsa-mir-186	Stomach Neoplasms
hsa-mir-17	Osteosarcoma
hsa-mir-20a	Osteosarcoma
hsa-mir-93	Osteosarcoma
hsa-mir-18a	Urinary Bladder Neoplasms
hsa-mir-103a	Colorectal Neoplasms
hsa-mir-107	Colorectal Neoplasms
hsa-mir-103a	Breast Neoplasms
hsa-mir-107	Breast Neoplasms
hsa-mir-186	Carcinoma, Non-Small-Cell Lung
hsa-mir-103a	Stomach Neoplasms
hsa-mir-107	Stomach Neoplasms
hsa-mir-18a	Neoplasms
hsa-mir-18b	Neoplasms
hsa-mir-152	Glioma
hsa-mir-107	Prostatic Neoplasms
hsa-mir-590	Carcinoma, Hepatocellular
hsa-mir-19a	Uterine Cervical Neoplasms
hsa-mir-19b	Uterine Cervical Neoplasms
hsa-mir-17	Uterine Cervical Neoplasms
hsa-mir-20a	Uterine Cervical Neoplasms
hsa-mir-20b	Uterine Cervical Neoplasms
hsa-mir-301a	Lung Neoplasms
hsa-mir-148a	Ovarian Neoplasms
hsa-mir-148b	Ovarian Neoplasms
hsa-mir-152	Ovarian Neoplasms
hsa-mir-15a	Leukemia
hsa-mir-16	Leukemia
hsa-mir-130a	Glioblastoma
hsa-mir-18a	Lung Neoplasms
hsa-mir-18b	Lung Neoplasms
hsa-mir-320a	Carcinoma, Hepatocellular
hsa-mir-320b	Carcinoma, Hepatocellular
hsa-mir-18a	Glioblastoma
hsa-mir-320a	Colorectal Neoplasms
hsa-mir-24	Carcinoma, Hepatocellular
hsa-mir-320a	Breast Neoplasms
hsa-mir-320b	Breast Neoplasms
hsa-mir-107	Glioma
hsa-mir-320a	Stomach Neoplasms
hsa-mir-107	Astrocytoma
hsa-mir-128	Breast Neoplasms
hsa-mir-128	Stomach Neoplasms
hsa-mir-103a	Ovarian Neoplasms
hsa-mir-302a	Breast Neoplasms
hsa-mir-320a	Prostatic Neoplasms
hsa-mir-302a	Stomach Neoplasms
hsa-mir-18a	Osteosarcoma
hsa-mir-24	Breast Neoplasms
hsa-mir-24	Stomach Neoplasms
hsa-mir-148a	Lung Neoplasms
hsa-mir-107	Urinary Bladder Neoplasms
hsa-mir-19a	Carcinoma, Renal Cell
hsa-mir-148a	Glioblastoma
hsa-mir-106b	Carcinoma, Renal Cell
hsa-mir-93	Carcinoma, Renal Cell
hsa-mir-29a	Carcinoma, Hepatocellular
hsa-mir-29b	Carcinoma, Hepatocellular
hsa-mir-29c	Carcinoma, Hepatocellular
hsa-mir-128	Glioma
hsa-mir-103a	Neoplasms
hsa-mir-186	Lung Neoplasms
hsa-mir-320a	Ovarian Neoplasms
hsa-mir-302a	Glioma
hsa-mir-128	Ovarian Neoplasms
hsa-mir-141	Carcinoma, Hepatocellular
hsa-mir-200a	Carcinoma, Hepatocellular
hsa-mir-24	Glioma
hsa-mir-216a	Lung Neoplasms
hsa-mir-214	Carcinoma, Hepatocellular
hsa-mir-29a	Colorectal Neoplasms
hsa-mir-302a	Ovarian Neoplasms
hsa-mir-19a	Melanoma
hsa-mir-19b	Melanoma
hsa-mir-154	Prostatic Neoplasms
hsa-mir-29a	Breast Neoplasms
hsa-mir-29b	Breast Neoplasms
hsa-mir-29c	Breast Neoplasms
hsa-mir-103a	Lung Neoplasms
hsa-mir-107	Lung Neoplasms
hsa-mir-141	Colorectal Neoplasms
hsa-mir-200a	Colorectal Neoplasms
hsa-mir-106a	Melanoma
hsa-mir-106b	Melanoma
hsa-mir-17	Melanoma
hsa-mir-20a	Melanoma
hsa-mir-20b	Melanoma
hsa-mir-93	Melanoma
hsa-mir-29a	Stomach Neoplasms
hsa-mir-29c	Stomach Neoplasms
hsa-mir-320c	Carcinoma, Hepatocellular
hsa-mir-320d	Carcinoma, Hepatocellular
hsa-mir-141	Breast Neoplasms
hsa-mir-200a	Breast Neoplasms
hsa-mir-29a	Prostatic Neoplasms
hsa-mir-29b	Prostatic Neoplasms
hsa-mir-141	Stomach Neoplasms
hsa-mir-200a	Stomach Neoplasms
hsa-mir-214	Breast Neoplasms
hsa-mir-302b	Carcinoma, Hepatocellular
hsa-mir-302c	Carcinoma, Hepatocellular
hsa-mir-372	Carcinoma, Hepatocellular
hsa-mir-373	Carcinoma, Hepatocellular
hsa-mir-520b	Carcinoma, Hepatocellular
hsa-mir-520d	Carcinoma, Hepatocellular
hsa-mir-520e	Carcinoma, Hepatocellular
hsa-mir-29b	Carcinoma, Non-Small-Cell Lung
hsa-mir-29c	Carcinoma, Non-Small-Cell Lung
hsa-mir-214	Stomach Neoplasms
hsa-mir-141	Prostatic Neoplasms
hsa-mir-200a	Prostatic Neoplasms
hsa-mir-181a	Carcinoma, Hepatocellular
hsa-mir-181b	Carcinoma, Hepatocellular
hsa-mir-181c	Carcinoma, Hepatocellular
hsa-mir-181d	Carcinoma, Hepatocellular
hsa-mir-214	Prostatic Neoplasms
hsa-mir-15a	Leukemia, Lymphocytic, Chronic, B-Cell
hsa-mir-15b	Leukemia, Lymphocytic, Chronic, B-Cell
hsa-mir-16	Leukemia, Lymphocytic, Chronic, B-Cell
hsa-mir-195	Leukemia, Lymphocytic, Chronic, B-Cell
hsa-mir-24	Urinary Bladder Neoplasms
hsa-mir-320c	Breast Neoplasms
hsa-mir-320d	Breast Neoplasms
hsa-mir-372	Colorectal Neoplasms
hsa-mir-373	Colorectal Neoplasms
hsa-mir-520a	Colorectal Neoplasms
hsa-mir-326	Carcinoma, Hepatocellular
hsa-mir-330	Carcinoma, Hepatocellular
hsa-mir-7	Carcinoma, Hepatocellular
hsa-mir-214	Carcinoma, Non-Small-Cell Lung
hsa-mir-181a	Colorectal Neoplasms
hsa-mir-181b	Colorectal Neoplasms
hsa-mir-130b	Carcinoma, Renal Cell
hsa-mir-454	Carcinoma, Renal Cell
hsa-mir-302b	Breast Neoplasms
hsa-mir-302c	Breast Neoplasms
hsa-mir-302d	Breast Neoplasms
hsa-mir-373	Breast Neoplasms
hsa-mir-520a	Breast Neoplasms
hsa-mir-520b	Breast Neoplasms
hsa-mir-520c	Breast Neoplasms
hsa-mir-520d	Breast Neoplasms
hsa-mir-140	Carcinoma, Hepatocellular
hsa-mir-302a	Neoplasms
hsa-mir-302b	Stomach Neoplasms
hsa-mir-302c	Stomach Neoplasms
hsa-mir-302d	Stomach Neoplasms
hsa-mir-372	Stomach Neoplasms
hsa-mir-373	Stomach Neoplasms
hsa-mir-520a	Stomach Neoplasms
hsa-mir-520c	Stomach Neoplasms
hsa-mir-520d	Stomach Neoplasms
hsa-mir-24	Neoplasms
hsa-mir-181a	Breast Neoplasms
hsa-mir-181b	Breast Neoplasms
hsa-mir-330	Colorectal Neoplasms
hsa-mir-7	Colorectal Neoplasms
hsa-mir-181a	Stomach Neoplasms
hsa-mir-181b	Stomach Neoplasms
hsa-mir-181c	Stomach Neoplasms
hsa-mir-373	Prostatic Neoplasms
hsa-mir-520c	Prostatic Neoplasms
hsa-mir-128	Lung Neoplasms
hsa-mir-326	Breast Neoplasms
hsa-mir-7	Breast Neoplasms
hsa-mir-520a	Carcinoma, Non-Small-Cell Lung
hsa-mir-520b	Carcinoma, Non-Small-Cell Lung
hsa-mir-520c	Carcinoma, Non-Small-Cell Lung
hsa-mir-520d	Carcinoma, Non-Small-Cell Lung
hsa-mir-520e	Carcinoma, Non-Small-Cell Lung
hsa-mir-181b	Prostatic Neoplasms
hsa-mir-140	Colorectal Neoplasms
hsa-mir-24	Lung Neoplasms
hsa-mir-7	Stomach Neoplasms
hsa-mir-29a	Ovarian Neoplasms
hsa-mir-29b	Ovarian Neoplasms
hsa-mir-181a	Carcinoma, Non-Small-Cell Lung
hsa-mir-485	Carcinoma, Hepatocellular
hsa-mir-128	Glioblastoma
hsa-mir-330	Prostatic Neoplasms
hsa-mir-140	Breast Neoplasms
hsa-mir-9	Colorectal Neoplasms
hsa-mir-15a	Lymphoma
hsa-mir-16	Lymphoma
hsa-mir-214	Glioma
hsa-mir-140	Stomach Neoplasms
hsa-mir-141	Ovarian Neoplasms
hsa-mir-200a	Ovarian Neoplasms
hsa-mir-7	Carcinoma, Non-Small-Cell Lung
hsa-mir-15a	Diabetes Mellitus, Type 2
hsa-mir-302a	Glioblastoma
hsa-mir-9	Breast Neoplasms
hsa-mir-214	Ovarian Neoplasms
hsa-mir-18a	Melanoma
hsa-mir-18b	Melanoma
hsa-mir-9	Stomach Neoplasms
hsa-mir-374a	Breast Neoplasms
hsa-mir-197	Carcinoma, Hepatocellular
hsa-mir-302b	Glioma
hsa-mir-302c	Glioma
hsa-mir-302d	Glioma
hsa-mir-373	Glioma
hsa-mir-9	Carcinoma, Non-Small-Cell Lung
hsa-mir-374a	Stomach Neoplasms
hsa-mir-374b	Stomach Neoplasms
hsa-mir-29b	Urinary Bladder Neoplasms
hsa-mir-29c	Urinary Bladder Neoplasms
hsa-mir-24	Osteosarcoma
hsa-mir-302b	Ovarian Neoplasms
hsa-mir-302c	Ovarian Neoplasms
hsa-mir-302d	Ovarian Neoplasms
hsa-mir-218	Carcinoma, Hepatocellular
hsa-mir-181a	Glioma
hsa-mir-181b	Glioma
hsa-mir-181d	Glioma
hsa-mir-485	Carcinoma, Non-Small-Cell Lung
hsa-mir-181b	Astrocytoma
hsa-mir-141	Urinary Bladder Neoplasms
hsa-mir-200a	Urinary Bladder Neoplasms
hsa-mir-145	Carcinoma, Hepatocellular
hsa-mir-326	Glioma
hsa-mir-374a	Carcinoma, Non-Small-Cell Lung
hsa-mir-7	Glioma
hsa-mir-181d	Ovarian Neoplasms
hsa-mir-125a	Leukemia
hsa-mir-29a	Neoplasms
hsa-mir-29b	Neoplasms
hsa-mir-29c	Neoplasms
hsa-mir-197	Breast Neoplasms
hsa-mir-218	Colorectal Neoplasms
hsa-mir-19a	Neuroblastoma
hsa-mir-19b	Neuroblastoma
hsa-mir-302e	Stomach Neoplasms
hsa-mir-145	Colorectal Neoplasms
hsa-mir-141	Neoplasms
hsa-mir-200a	Neoplasms
hsa-mir-218	Breast Neoplasms
hsa-mir-218	Stomach Neoplasms
hsa-mir-214	Neoplasms
hsa-mir-145	Breast Neoplasms
hsa-mir-9	Glioma
hsa-mir-140	Ovarian Neoplasms
hsa-mir-302a	Uterine Cervical Neoplasms
hsa-mir-106b	Neuroblastoma
hsa-mir-17	Neuroblastoma
hsa-mir-20a	Neuroblastoma
hsa-mir-93	Neuroblastoma
hsa-mir-145	Stomach Neoplasms
hsa-mir-29a	Lung Neoplasms
hsa-mir-29b	Lung Neoplasms
hsa-mir-29c	Lung Neoplasms
hsa-mir-218	Prostatic Neoplasms
hsa-mir-9	Ovarian Neoplasms
hsa-mir-218	Carcinoma, Non-Small-Cell Lung
hsa-mir-145	Prostatic Neoplasms
hsa-mir-425	Carcinoma, Hepatocellular
hsa-mir-148a	Melanoma
hsa-mir-200a	Lung Neoplasms
hsa-mir-181b	Urinary Bladder Neoplasms
hsa-mir-145	Carcinoma, Non-Small-Cell Lung
hsa-mir-29a	Glioblastoma
hsa-mir-29c	Glioblastoma
hsa-mir-135a	Carcinoma, Hepatocellular
hsa-mir-195	Myocardial Infarction
hsa-mir-214	Lung Neoplasms
hsa-mir-7	Urinary Bladder Neoplasms
hsa-mir-302b	Neoplasms
hsa-mir-302c	Neoplasms
hsa-mir-302d	Neoplasms
hsa-mir-372	Neoplasms
hsa-mir-373	Neoplasms
hsa-mir-520b	Neoplasms
hsa-mir-23a	Carcinoma, Hepatocellular
hsa-mir-181a	Neoplasms
hsa-mir-181b	Neoplasms
hsa-mir-135a	Colorectal Neoplasms
hsa-mir-135b	Colorectal Neoplasms
hsa-mir-186	Melanoma
hsa-mir-425	Breast Neoplasms
hsa-mir-7	Neoplasms
hsa-mir-15a	Colonic Neoplasms
hsa-mir-16	Colonic Neoplasms
hsa-mir-424	Colonic Neoplasms
hsa-mir-197	Astrocytoma
hsa-mir-9	Urinary Bladder Neoplasms
hsa-mir-135a	Breast Neoplasms
hsa-mir-135b	Breast Neoplasms
hsa-mir-218	Glioma
hsa-mir-23a	Colorectal Neoplasms
hsa-mir-216b	Colorectal Neoplasms
hsa-mir-135a	Stomach Neoplasms
hsa-mir-135b	Stomach Neoplasms
hsa-mir-216a	Melanoma
hsa-mir-29a	Osteosarcoma
hsa-mir-29b	Osteosarcoma
hsa-mir-205	Carcinoma, Hepatocellular
hsa-mir-495	Breast Neoplasms
hsa-mir-145	Glioma
hsa-mir-218	Ovarian Neoplasms
hsa-mir-23a	Breast Neoplasms
hsa-mir-23b	Breast Neoplasms
hsa-mir-302b	Glioblastoma
hsa-mir-302c	Glioblastoma
hsa-mir-302d	Glioblastoma
hsa-mir-135b	Prostatic Neoplasms
hsa-mir-495	Stomach Neoplasms
hsa-mir-326	Lung Neoplasms
hsa-mir-330	Lung Neoplasms
hsa-mir-181a	Lung Neoplasms
hsa-mir-181b	Lung Neoplasms
hsa-mir-181c	Lung Neoplasms
hsa-mir-103a	Melanoma
hsa-mir-107	Melanoma
hsa-mir-7	Lung Neoplasms
hsa-mir-23a	Stomach Neoplasms
hsa-mir-9	Neoplasms
hsa-mir-145	Ovarian Neoplasms
hsa-mir-135a	Carcinoma, Non-Small-Cell Lung
hsa-mir-135b	Carcinoma, Non-Small-Cell Lung
hsa-mir-362	Carcinoma, Hepatocellular
hsa-mir-23b	Prostatic Neoplasms
hsa-mir-30a	Carcinoma, Hepatocellular
hsa-mir-30b	Carcinoma, Hepatocellular
hsa-mir-30c	Carcinoma, Hepatocellular
hsa-mir-30d	Carcinoma, Hepatocellular
hsa-mir-326	Glioblastoma
hsa-mir-181a	Glioblastoma
hsa-mir-181b	Glioblastoma
hsa-mir-181c	Glioblastoma
hsa-mir-181d	Glioblastoma
hsa-mir-7	Glioblastoma
hsa-mir-22	Carcinoma, Hepatocellular
hsa-mir-335	Carcinoma, Hepatocellular
hsa-mir-205	Breast Neoplasms
hsa-mir-18a	Neuroblastoma
hsa-mir-140	Lung Neoplasms
hsa-mir-362	Colorectal Neoplasms
hsa-mir-9	Lung Neoplasms
hsa-mir-30a	Colorectal Neoplasms
hsa-mir-320a	Carcinoma, Renal Cell
hsa-mir-320b	Carcinoma, Renal Cell
hsa-mir-194	Colorectal Neoplasms
hsa-mir-205	Prostatic Neoplasms
hsa-mir-200a	Uterine Cervical Neoplasms
hsa-mir-22	Colorectal Neoplasms
hsa-mir-335	Colorectal Neoplasms
hsa-mir-218	Urinary Bladder Neoplasms
hsa-mir-205	Carcinoma, Non-Small-Cell Lung
hsa-mir-30a	Breast Neoplasms
hsa-mir-30b	Breast Neoplasms
hsa-mir-30c	Breast Neoplasms
hsa-mir-30d	Breast Neoplasms
hsa-mir-130b	Endometrial Neoplasms
hsa-mir-150	Carcinoma, Hepatocellular
hsa-mir-9	Glioblastoma
hsa-mir-214	Uterine Cervical Neoplasms
hsa-mir-338	Carcinoma, Hepatocellular
hsa-mir-194	Breast Neoplasms
hsa-mir-22	Breast Neoplasms
hsa-mir-30b	Stomach Neoplasms
hsa-mir-30c	Stomach Neoplasms
hsa-mir-18b	Endometrial Neoplasms
hsa-mir-182	Carcinoma, Hepatocellular
hsa-mir-145	Urinary Bladder Neoplasms
hsa-mir-335	Breast Neoplasms
hsa-mir-194	Stomach Neoplasms
hsa-mir-26a	Carcinoma, Hepatocellular
hsa-mir-22	Stomach Neoplasms
hsa-mir-153	Breast Neoplasms
hsa-mir-135a	Glioma
hsa-mir-335	Stomach Neoplasms
hsa-mir-181a	Osteosarcoma
hsa-mir-181b	Osteosarcoma
hsa-mir-181c	Osteosarcoma
hsa-mir-30c	Prostatic Neoplasms
hsa-mir-30d	Prostatic Neoplasms
hsa-mir-218	Neoplasms
hsa-mir-212	Carcinoma, Hepatocellular
hsa-mir-194	Prostatic Neoplasms
hsa-mir-22	Prostatic Neoplasms
hsa-mir-150	Colorectal Neoplasms
hsa-mir-135b	Ovarian Neoplasms
hsa-mir-338	Colorectal Neoplasms
hsa-mir-30a	Carcinoma, Non-Small-Cell Lung
hsa-mir-30d	Carcinoma, Non-Small-Cell Lung
hsa-mir-30e	Carcinoma, Non-Small-Cell Lung
hsa-mir-335	Prostatic Neoplasms
hsa-mir-153	Prostatic Neoplasms
hsa-mir-182	Colorectal Neoplasms
hsa-mir-193a	Carcinoma, Hepatocellular
hsa-mir-26a	Colorectal Neoplasms
hsa-mir-26b	Colorectal Neoplasms
hsa-mir-145	Neoplasms
hsa-mir-23a	Astrocytoma
hsa-mir-372	Uterine Cervical Neoplasms
hsa-mir-490	Carcinoma, Hepatocellular
hsa-mir-320a	Melanoma
hsa-mir-338	Breast Neoplasms
hsa-mir-218	Lung Neoplasms
hsa-mir-182	Breast Neoplasms
hsa-mir-142	Carcinoma, Hepatocellular
hsa-mir-150	Stomach Neoplasms
hsa-mir-196a	Carcinoma, Hepatocellular
hsa-mir-26a	Breast Neoplasms
hsa-mir-26b	Breast Neoplasms
hsa-mir-197	Lung Neoplasms
hsa-mir-31	Carcinoma, Hepatocellular
hsa-mir-146a	Carcinoma, Hepatocellular
hsa-mir-146b	Carcinoma, Hepatocellular
hsa-mir-302a	Melanoma
hsa-mir-182	Stomach Neoplasms
hsa-mir-140	Osteosarcoma
hsa-mir-26b	Stomach Neoplasms
hsa-mir-193a	Colorectal Neoplasms
hsa-mir-19a	Leukemia
hsa-mir-19b	Leukemia
hsa-mir-132	Breast Neoplasms
hsa-mir-181a	Uterine Cervical Neoplasms
hsa-mir-7	Uterine Cervical Neoplasms
hsa-mir-145	Lung Neoplasms
hsa-mir-218	Glioblastoma
hsa-mir-182	Prostatic Neoplasms
hsa-mir-132	Stomach Neoplasms
hsa-mir-212	Stomach Neoplasms
hsa-mir-26a	Prostatic Neoplasms
hsa-mir-150	Carcinoma, Non-Small-Cell Lung
hsa-mir-142	Colorectal Neoplasms
hsa-mir-193a	Breast Neoplasms
hsa-mir-193b	Breast Neoplasms
hsa-mir-196a	Colorectal Neoplasms
hsa-mir-182	Carcinoma, Non-Small-Cell Lung
hsa-mir-31	Colorectal Neoplasms
hsa-mir-874	Breast Neoplasms
hsa-mir-146a	Colorectal Neoplasms
hsa-mir-146b	Colorectal Neoplasms
hsa-mir-193b	Stomach Neoplasms
hsa-mir-132	Prostatic Neoplasms
hsa-mir-223	Carcinoma, Hepatocellular
hsa-mir-145	Glioblastoma
hsa-mir-152	Neuroblastoma
hsa-mir-135b	Urinary Bladder Neoplasms
hsa-mir-130a	Thyroid Neoplasms
hsa-mir-124	Carcinoma, Hepatocellular
hsa-mir-196a	Breast Neoplasms
hsa-mir-142	Stomach Neoplasms
hsa-mir-31	Breast Neoplasms
hsa-mir-212	Carcinoma, Non-Small-Cell Lung
hsa-mir-146a	Breast Neoplasms
hsa-mir-146b	Breast Neoplasms
hsa-mir-193a	Prostatic Neoplasms
hsa-mir-193b	Prostatic Neoplasms
hsa-mir-17	Leukemia
hsa-mir-20a	Leukemia
hsa-mir-491	Carcinoma, Hepatocellular
hsa-mir-30a	Glioma
hsa-mir-30e	Glioma
hsa-mir-196a	Stomach Neoplasms
hsa-mir-196b	Stomach Neoplasms
hsa-mir-31	Stomach Neoplasms
hsa-mir-9	Uterine Cervical Neoplasms
hsa-mir-146a	Stomach Neoplasms
hsa-mir-146b	Stomach Neoplasms
hsa-mir-873	Glioblastoma
hsa-mir-193a	Carcinoma, Non-Small-Cell Lung
hsa-mir-193b	Carcinoma, Non-Small-Cell Lung
hsa-mir-335	Glioma
hsa-mir-30a	Ovarian Neoplasms
hsa-mir-30b	Ovarian Neoplasms
hsa-mir-30c	Ovarian Neoplasms
hsa-mir-30d	Ovarian Neoplasms
hsa-mir-30e	Ovarian Neoplasms
hsa-mir-22	Ovarian Neoplasms
hsa-mir-335	Astrocytoma
hsa-mir-196b	Prostatic Neoplasms
hsa-mir-31	Prostatic Neoplasms
hsa-mir-194	Ovarian Neoplasms
hsa-mir-146a	Prostatic Neoplasms
hsa-mir-146b	Prostatic Neoplasms
hsa-mir-135a	Neoplasms
hsa-mir-124	Colorectal Neoplasms
hsa-mir-137	Colorectal Neoplasms
hsa-mir-34a	Carcinoma, Hepatocellular
hsa-mir-34c	Carcinoma, Hepatocellular
hsa-mir-449b	Carcinoma, Hepatocellular
hsa-mir-335	Ovarian Neoplasms
hsa-mir-153	Ovarian Neoplasms
hsa-mir-196a	Carcinoma, Non-Small-Cell Lung
hsa-mir-491	Colorectal Neoplasms
hsa-mir-29c	Carcinoma, Renal Cell
hsa-mir-223	Breast Neoplasms
hsa-mir-148a	Endometrial Neoplasms
hsa-mir-152	Endometrial Neoplasms
hsa-mir-146a	Carcinoma, Non-Small-Cell Lung
hsa-mir-146b	Carcinoma, Non-Small-Cell Lung
hsa-mir-223	Stomach Neoplasms
hsa-mir-137	Breast Neoplasms
hsa-mir-124	Breast Neoplasms
hsa-mir-506	Breast Neoplasms
hsa-mir-205	Urinary Bladder Neoplasms
hsa-mir-141	Carcinoma, Renal Cell
hsa-mir-200a	Carcinoma, Renal Cell
hsa-mir-137	Stomach Neoplasms
hsa-mir-125a	Lymphoma
hsa-mir-145	Osteosarcoma
hsa-mir-150	Astrocytoma
hsa-mir-124	Stomach Neoplasms
hsa-mir-26b	Glioma
hsa-mir-182	Glioma
hsa-mir-223	Prostatic Neoplasms
hsa-mir-34a	Colorectal Neoplasms
hsa-mir-34c	Colorectal Neoplasms
hsa-mir-223	Carcinoma, Non-Small-Cell Lung
hsa-mir-135a	Lung Neoplasms
hsa-mir-135b	Lung Neoplasms
hsa-mir-124	Prostatic Neoplasms
hsa-mir-186	Endometrial Neoplasms
hsa-mir-182	Ovarian Neoplasms
hsa-mir-338	Ovarian Neoplasms
hsa-mir-539	Glioblastoma
hsa-mir-34a	Breast Neoplasms
hsa-mir-34c	Breast Neoplasms
hsa-mir-205	Neoplasms
hsa-mir-218	Uterine Cervical Neoplasms
hsa-mir-124	Carcinoma, Non-Small-Cell Lung
hsa-mir-216b	Lung Neoplasms
hsa-mir-129	Carcinoma, Hepatocellular
hsa-mir-34a	Stomach Neoplasms
hsa-mir-34c	Stomach Neoplasms
hsa-mir-449a	Stomach Neoplasms
hsa-mir-449b	Stomach Neoplasms
hsa-mir-425	Glioblastoma
hsa-mir-23a	Lung Neoplasms
hsa-mir-29a	Melanoma
hsa-mir-29b	Melanoma
hsa-mir-34a	Prostatic Neoplasms
hsa-mir-34c	Prostatic Neoplasms
hsa-mir-449a	Prostatic Neoplasms
hsa-mir-193b	Ovarian Neoplasms
hsa-mir-145	Uterine Cervical Neoplasms
hsa-mir-31	Glioma
hsa-mir-196a	Glioma
hsa-mir-196b	Glioma
hsa-mir-302b	Carcinoma, Renal Cell
hsa-mir-302c	Carcinoma, Renal Cell
hsa-mir-155	Carcinoma, Hepatocellular
hsa-mir-205	Lung Neoplasms
hsa-mir-34a	Carcinoma, Non-Small-Cell Lung
hsa-mir-34c	Carcinoma, Non-Small-Cell Lung
hsa-mir-449a	Carcinoma, Non-Small-Cell Lung
hsa-mir-449b	Carcinoma, Non-Small-Cell Lung
hsa-mir-23b	Glioblastoma
hsa-mir-328	Colorectal Neoplasms
hsa-mir-103a	Endometrial Neoplasms
hsa-mir-129	Colorectal Neoplasms
hsa-mir-141	Melanoma
hsa-mir-200a	Melanoma
hsa-mir-146b	Glioma
hsa-mir-22	Neoplasms
hsa-mir-30a	Neoplasms
hsa-mir-30c	Neoplasms
hsa-mir-30d	Neoplasms
hsa-mir-30e	Neoplasms
hsa-mir-31	Ovarian Neoplasms
hsa-mir-454	Leukemia
hsa-mir-18a	Leukemia
hsa-mir-328	Breast Neoplasms
hsa-mir-146a	Ovarian Neoplasms
hsa-mir-146b	Ovarian Neoplasms
hsa-mir-214	Melanoma
hsa-mir-335	Neoplasms
hsa-mir-129	Breast Neoplasms
hsa-mir-7	Carcinoma, Renal Cell
hsa-let-7a	Carcinoma, Hepatocellular
hsa-let-7b	Carcinoma, Hepatocellular
hsa-let-7c	Carcinoma, Hepatocellular
hsa-let-7d	Carcinoma, Hepatocellular
hsa-let-7e	Carcinoma, Hepatocellular
hsa-let-7f	Carcinoma, Hepatocellular
hsa-let-7g	Carcinoma, Hepatocellular
hsa-let-7i	Carcinoma, Hepatocellular
hsa-mir-98	Carcinoma, Hepatocellular
hsa-mir-205	Glioblastoma
hsa-mir-328	Stomach Neoplasms
hsa-mir-182	Urinary Bladder Neoplasms
hsa-mir-129	Stomach Neoplasms
hsa-mir-155	Colorectal Neoplasms
hsa-mir-223	Ovarian Neoplasms
hsa-mir-135b	Osteosarcoma
hsa-mir-22	Lung Neoplasms
hsa-mir-137	Astrocytoma
hsa-mir-155	Breast Neoplasms
hsa-mir-212	Urinary Bladder Neoplasms
hsa-mir-124	Glioma
hsa-mir-328	Carcinoma, Non-Small-Cell Lung
hsa-mir-30a	Lung Neoplasms
hsa-mir-30b	Lung Neoplasms
hsa-mir-30c	Lung Neoplasms
hsa-mir-30d	Lung Neoplasms
hsa-mir-30e	Lung Neoplasms
hsa-mir-124	Astrocytoma
hsa-mir-150	Neoplasms
hsa-let-7a	Colorectal Neoplasms
hsa-let-7b	Colorectal Neoplasms
hsa-let-7c	Colorectal Neoplasms
hsa-let-7e	Colorectal Neoplasms
hsa-mir-155	Stomach Neoplasms
hsa-mir-128	Neuroblastoma
hsa-mir-182	Neoplasms
hsa-mir-302b	Melanoma
hsa-mir-302c	Melanoma
hsa-mir-302d	Melanoma
hsa-mir-138	Carcinoma, Hepatocellular
hsa-mir-335	Lung Neoplasms
hsa-mir-28	Colorectal Neoplasms
hsa-mir-708	Colorectal Neoplasms
hsa-mir-22	Glioblastoma
hsa-mir-9	Carcinoma, Renal Cell
hsa-mir-142	Urinary Bladder Neoplasms
hsa-mir-329	Glioblastoma
hsa-let-7a	Breast Neoplasms
hsa-let-7b	Breast Neoplasms
hsa-let-7c	Breast Neoplasms
hsa-let-7d	Breast Neoplasms
hsa-let-7e	Breast Neoplasms
hsa-let-7f	Breast Neoplasms
hsa-let-7g	Breast Neoplasms
hsa-let-7i	Breast Neoplasms
hsa-mir-30a	Glioblastoma
hsa-mir-30c	Glioblastoma
hsa-mir-34a	Glioma
hsa-mir-132	Neoplasms
hsa-mir-31	Urinary Bladder Neoplasms
hsa-mir-196a	Urinary Bladder Neoplasms
hsa-mir-196b	Urinary Bladder Neoplasms
hsa-let-7a	Stomach Neoplasms
hsa-let-7f	Stomach Neoplasms
hsa-let-7g	Stomach Neoplasms
hsa-mir-155	Carcinoma, Non-Small-Cell Lung
hsa-mir-708	Breast Neoplasms
hsa-mir-153	Glioblastoma
hsa-mir-330	Melanoma
hsa-mir-7	Melanoma
hsa-mir-146a	Urinary Bladder Neoplasms
hsa-mir-202	Carcinoma, Hepatocellular
hsa-mir-1297	Lung Neoplasms
hsa-mir-26a	Lung Neoplasms
hsa-mir-26b	Lung Neoplasms
hsa-mir-150	Lung Neoplasms
hsa-mir-34a	Ovarian Neoplasms
hsa-mir-34c	Ovarian Neoplasms
hsa-mir-449a	Ovarian Neoplasms
hsa-mir-449b	Ovarian Neoplasms
hsa-mir-193b	Neoplasms
hsa-mir-181a	Melanoma
hsa-let-7a	Prostatic Neoplasms
hsa-let-7b	Prostatic Neoplasms
hsa-let-7c	Prostatic Neoplasms
hsa-let-7d	Prostatic Neoplasms
hsa-mir-98	Prostatic Neoplasms
hsa-mir-182	Lung Neoplasms
hsa-mir-144	Carcinoma, Hepatocellular
hsa-mir-338	Lung Neoplasms
hsa-mir-708	Prostatic Neoplasms
hsa-let-7a	Carcinoma, Non-Small-Cell Lung
hsa-let-7b	Carcinoma, Non-Small-Cell Lung
hsa-let-7d	Carcinoma, Non-Small-Cell Lung
hsa-let-7g	Carcinoma, Non-Small-Cell Lung
hsa-mir-98	Carcinoma, Non-Small-Cell Lung
hsa-mir-31	Neoplasms
hsa-mir-370	Carcinoma, Hepatocellular
hsa-mir-196b	Neoplasms
hsa-mir-26a	Glioblastoma
hsa-mir-27a	Carcinoma, Hepatocellular
hsa-mir-132	Lung Neoplasms
hsa-mir-212	Lung Neoplasms
hsa-mir-23b	Uterine Cervical Neoplasms
hsa-mir-708	Carcinoma, Non-Small-Cell Lung
hsa-mir-146a	Neoplasms
hsa-mir-142	Lung Neoplasms
hsa-mir-144	Colorectal Neoplasms
hsa-mir-9	Melanoma
hsa-mir-193a	Lung Neoplasms
hsa-mir-218	Carcinoma, Renal Cell
hsa-mir-202	Breast Neoplasms
hsa-mir-138	Carcinoma, Non-Small-Cell Lung
hsa-mir-205	Uterine Cervical Neoplasms
hsa-mir-19a	Leukemia, Lymphocytic, Chronic, B-Cell
hsa-mir-19b	Leukemia, Lymphocytic, Chronic, B-Cell
hsa-mir-183	Carcinoma, Hepatocellular
hsa-mir-455	Glioblastoma
hsa-mir-27a	Colorectal Neoplasms
hsa-mir-27b	Colorectal Neoplasms
hsa-mir-31	Lung Neoplasms
hsa-mir-142	Glioblastoma
hsa-mir-125a	Colonic Neoplasms
hsa-mir-196a	Lung Neoplasms
hsa-mir-193a	Glioblastoma
hsa-mir-137	Neoplasms
hsa-mir-145	Carcinoma, Renal Cell
hsa-mir-34a	Urinary Bladder Neoplasms
hsa-mir-34c	Urinary Bladder Neoplasms
hsa-mir-449a	Urinary Bladder Neoplasms
hsa-mir-27a	Breast Neoplasms
hsa-mir-27b	Breast Neoplasms
hsa-mir-223	Lung Neoplasms
hsa-mir-370	Stomach Neoplasms
hsa-mir-146a	Lung Neoplasms
hsa-mir-146b	Lung Neoplasms
hsa-mir-183	Colorectal Neoplasms
hsa-mir-505	Breast Neoplasms
hsa-mir-27a	Stomach Neoplasms
hsa-mir-27b	Stomach Neoplasms
hsa-mir-155	Ovarian Neoplasms
hsa-mir-31	Glioblastoma
hsa-mir-196b	Glioblastoma
hsa-mir-150	Osteosarcoma
hsa-mir-143	Colorectal Neoplasms
hsa-mir-183	Breast Neoplasms
hsa-mir-27a	Prostatic Neoplasms
hsa-mir-27b	Prostatic Neoplasms
hsa-mir-106b	Leukemia, Lymphocytic, Chronic, B-Cell
hsa-mir-17	Leukemia, Lymphocytic, Chronic, B-Cell
hsa-mir-20a	Leukemia, Lymphocytic, Chronic, B-Cell
hsa-mir-146a	Glioblastoma
hsa-mir-146b	Glioblastoma
hsa-mir-346	Carcinoma, Hepatocellular
hsa-mir-183	Stomach Neoplasms
hsa-mir-137	Lung Neoplasms
hsa-mir-143	Breast Neoplasms
hsa-mir-34a	Neoplasms
hsa-mir-34c	Neoplasms
hsa-mir-136	Lung Neoplasms
hsa-mir-218	Melanoma
hsa-mir-27a	Carcinoma, Non-Small-Cell Lung
hsa-mir-27b	Carcinoma, Non-Small-Cell Lung
hsa-mir-194	Uterine Cervical Neoplasms
hsa-let-7a	Ovarian Neoplasms
hsa-let-7b	Ovarian Neoplasms
hsa-let-7c	Ovarian Neoplasms
hsa-let-7d	Ovarian Neoplasms
hsa-let-7e	Ovarian Neoplasms
hsa-let-7f	Ovarian Neoplasms
hsa-let-7g	Ovarian Neoplasms
hsa-let-7i	Ovarian Neoplasms
hsa-mir-143	Stomach Neoplasms
hsa-mir-125b	Carcinoma, Hepatocellular
hsa-mir-138	Glioma
hsa-mir-328	Urinary Bladder Neoplasms
hsa-mir-183	Prostatic Neoplasms
hsa-mir-142	Osteosarcoma
hsa-mir-138	Astrocytoma
hsa-mir-124	Lung Neoplasms
hsa-mir-143	Prostatic Neoplasms
hsa-mir-137	Glioblastoma
hsa-mir-183	Carcinoma, Non-Small-Cell Lung
hsa-mir-145	Melanoma
hsa-mir-19a	Lymphoma
hsa-mir-19b	Lymphoma
hsa-mir-138	Ovarian Neoplasms
hsa-mir-143	Carcinoma, Non-Small-Cell Lung
hsa-mir-491	Glioblastoma
hsa-mir-182	Uterine Cervical Neoplasms
hsa-mir-124	Glioblastoma
hsa-mir-34a	Lung Neoplasms
hsa-mir-34c	Lung Neoplasms
hsa-mir-125b	Colorectal Neoplasms
hsa-mir-365a	Carcinoma, Hepatocellular
hsa-mir-155	Urinary Bladder Neoplasms
hsa-mir-499a	Carcinoma, Hepatocellular
hsa-mir-338	Uterine Cervical Neoplasms
hsa-mir-15a	Multiple Myeloma
hsa-mir-16	Multiple Myeloma
hsa-mir-1271	Carcinoma, Hepatocellular
hsa-mir-96	Carcinoma, Hepatocellular
hsa-mir-223	Osteosarcoma
hsa-mir-125b	Breast Neoplasms
hsa-mir-34a	Glioblastoma
hsa-mir-125b	Stomach Neoplasms
hsa-mir-135a	Carcinoma, Renal Cell
hsa-mir-425	Carcinoma, Renal Cell
hsa-mir-185	Colorectal Neoplasms
hsa-mir-193b	Uterine Cervical Neoplasms
hsa-mir-499a	Colorectal Neoplasms
hsa-mir-27a	Glioma
hsa-mir-27b	Glioma
hsa-mir-155	Neoplasms
hsa-mir-29c	Endometrial Neoplasms
hsa-mir-371a	Stomach Neoplasms
hsa-mir-17	Lymphoma
hsa-mir-20a	Lymphoma
hsa-mir-20b	Lymphoma
hsa-mir-125b	Prostatic Neoplasms
hsa-mir-708	Urinary Bladder Neoplasms
hsa-mir-96	Colorectal Neoplasms
hsa-mir-4306	Breast Neoplasms
hsa-mir-20b	Diabetes Mellitus, Type 2
hsa-mir-365a	Breast Neoplasms
hsa-mir-125b	Carcinoma, Non-Small-Cell Lung
hsa-mir-23b	Carcinoma, Renal Cell
hsa-mir-370	Ovarian Neoplasms
hsa-mir-27a	Ovarian Neoplasms
hsa-mir-499a	Breast Neoplasms
hsa-mir-185	Stomach Neoplasms
hsa-mir-183	Glioma
hsa-mir-141	Endometrial Neoplasms
hsa-mir-200a	Endometrial Neoplasms
hsa-mir-196a	Uterine Cervical Neoplasms
hsa-mir-138	Urinary Bladder Neoplasms
hsa-mir-328	Glioblastoma
hsa-mir-96	Breast Neoplasms
hsa-mir-143	Glioma
hsa-mir-376c	Breast Neoplasms
hsa-mir-342	Colorectal Neoplasms
hsa-let-7a	Neoplasms
hsa-let-7b	Neoplasms
hsa-let-7c	Neoplasms
hsa-let-7d	Neoplasms
hsa-let-7e	Neoplasms
hsa-let-7f	Neoplasms
hsa-let-7g	Neoplasms
hsa-let-7i	Neoplasms
hsa-mir-98	Neoplasms
hsa-mir-18a	Leukemia, Lymphocytic, Chronic, B-Cell
hsa-mir-205	Carcinoma, Renal Cell
hsa-mir-185	Prostatic Neoplasms
hsa-mir-183	Ovarian Neoplasms
hsa-mir-376c	Stomach Neoplasms
hsa-mir-130a	Leukemia, Lymphocytic, Chronic, B-Cell
hsa-mir-146a	Uterine Cervical Neoplasms
hsa-mir-28	Neoplasms
hsa-mir-708	Neoplasms
hsa-mir-155	Lung Neoplasms
hsa-mir-342	Breast Neoplasms
hsa-mir-381	Carcinoma, Hepatocellular
hsa-mir-1	Carcinoma, Hepatocellular
hsa-mir-96	Prostatic Neoplasms
hsa-mir-34a	Osteosarcoma
hsa-mir-34c	Osteosarcoma
hsa-mir-138	Neoplasms
hsa-mir-342	Stomach Neoplasms
hsa-mir-499a	Carcinoma, Non-Small-Cell Lung
hsa-mir-135b	Melanoma
hsa-mir-7	Neuroblastoma
hsa-mir-96	Carcinoma, Non-Small-Cell Lung
hsa-mir-296	Carcinoma, Hepatocellular
hsa-mir-155	Glioblastoma
hsa-mir-494	Stomach Neoplasms
hsa-mir-101	Carcinoma, Hepatocellular
hsa-let-7a	Lung Neoplasms
hsa-let-7b	Lung Neoplasms
hsa-let-7c	Lung Neoplasms
hsa-let-7d	Lung Neoplasms
hsa-let-7e	Lung Neoplasms
hsa-let-7f	Lung Neoplasms
hsa-let-7g	Lung Neoplasms
hsa-let-7i	Lung Neoplasms
hsa-mir-98	Lung Neoplasms
hsa-mir-1	Colorectal Neoplasms
hsa-mir-206	Colorectal Neoplasms
hsa-mir-23b	Melanoma
hsa-mir-138	Lung Neoplasms
hsa-mir-27a	Urinary Bladder Neoplasms
hsa-mir-27b	Urinary Bladder Neoplasms
hsa-mir-122	Carcinoma, Hepatocellular
hsa-mir-125b	Glioma
hsa-mir-154	Thyroid Neoplasms
hsa-mir-30c	Carcinoma, Renal Cell
hsa-mir-30d	Carcinoma, Renal Cell
hsa-mir-1	Breast Neoplasms
hsa-mir-206	Breast Neoplasms
hsa-mir-339	Colorectal Neoplasms
hsa-mir-205	Melanoma
hsa-let-7a	Glioblastoma
hsa-let-7d	Glioblastoma
hsa-mir-503	Carcinoma, Hepatocellular
hsa-mir-335	Carcinoma, Renal Cell
hsa-mir-1	Stomach Neoplasms
hsa-mir-206	Stomach Neoplasms
hsa-mir-9	Neuroblastoma
hsa-mir-371a	Glioma
hsa-mir-34a	Uterine Cervical Neoplasms
hsa-mir-34c	Uterine Cervical Neoplasms
hsa-mir-125b	Ovarian Neoplasms
hsa-mir-183	Urinary Bladder Neoplasms
hsa-mir-708	Glioblastoma
hsa-mir-296	Breast Neoplasms
hsa-mir-339	Breast Neoplasms
hsa-mir-143	Urinary Bladder Neoplasms
hsa-mir-18a	Lymphoma
hsa-mir-18b	Lymphoma
hsa-mir-101	Breast Neoplasms
hsa-mir-200b	Carcinoma, Hepatocellular
hsa-mir-200c	Carcinoma, Hepatocellular
hsa-mir-1	Prostatic Neoplasms
hsa-mir-122	Colorectal Neoplasms
hsa-mir-296	Stomach Neoplasms
hsa-mir-185	Glioma
hsa-mir-370	Neoplasms
hsa-mir-27a	Neoplasms
hsa-mir-26a	Carcinoma, Renal Cell
hsa-mir-26b	Carcinoma, Renal Cell
hsa-mir-101	Stomach Neoplasms
hsa-mir-361	Carcinoma, Hepatocellular
hsa-mir-1	Carcinoma, Non-Small-Cell Lung
hsa-mir-141	Thyroid Neoplasms
hsa-mir-200a	Thyroid Neoplasms
hsa-mir-150	Carcinoma, Renal Cell
hsa-mir-199a	Carcinoma, Hepatocellular
hsa-mir-199b	Carcinoma, Hepatocellular
hsa-mir-25	Carcinoma, Hepatocellular
hsa-mir-92a	Carcinoma, Hepatocellular
hsa-mir-92b	Carcinoma, Hepatocellular
hsa-mir-122	Breast Neoplasms
hsa-mir-296	Prostatic Neoplasms
hsa-mir-185	Ovarian Neoplasms
hsa-mir-96	Glioma
hsa-mir-101	Prostatic Neoplasms
hsa-mir-139	Carcinoma, Hepatocellular
hsa-mir-9	Endometrial Neoplasms
hsa-mir-22	Melanoma
hsa-mir-122	Stomach Neoplasms
hsa-mir-143	Neoplasms
hsa-mir-200b	Colorectal Neoplasms
hsa-mir-200c	Colorectal Neoplasms
hsa-mir-429	Colorectal Neoplasms
hsa-mir-499a	Ovarian Neoplasms
hsa-mir-362	Melanoma
hsa-mir-101	Carcinoma, Non-Small-Cell Lung
hsa-mir-376c	Ovarian Neoplasms
hsa-mir-96	Ovarian Neoplasms
hsa-mir-503	Stomach Neoplasms
hsa-mir-142	Carcinoma, Renal Cell
hsa-mir-199a	Colorectal Neoplasms
hsa-mir-199b	Colorectal Neoplasms
hsa-mir-30a	Melanoma
hsa-mir-30b	Melanoma
hsa-mir-30d	Melanoma
hsa-mir-30e	Melanoma
hsa-mir-122	Prostatic Neoplasms
hsa-mir-25	Colorectal Neoplasms
hsa-mir-367	Colorectal Neoplasms
hsa-mir-92a	Colorectal Neoplasms
hsa-mir-92b	Colorectal Neoplasms
hsa-mir-27a	Lung Neoplasms
hsa-mir-27b	Lung Neoplasms
hsa-mir-153	Melanoma
hsa-mir-106b	Myocardial Infarction
hsa-mir-20a	Myocardial Infarction
hsa-mir-200b	Breast Neoplasms
hsa-mir-200c	Breast Neoplasms
hsa-mir-429	Breast Neoplasms
hsa-mir-19a	Colonic Neoplasms
hsa-mir-19b	Colonic Neoplasms
hsa-mir-33a	Colorectal Neoplasms
hsa-mir-194	Melanoma
hsa-mir-149	Colorectal Neoplasms
hsa-mir-183	Lung Neoplasms
hsa-mir-376a	Carcinoma, Hepatocellular
hsa-mir-139	Colorectal Neoplasms
hsa-mir-199a	Breast Neoplasms
hsa-mir-199b	Breast Neoplasms
hsa-mir-200b	Stomach Neoplasms
hsa-mir-200c	Stomach Neoplasms
hsa-mir-429	Stomach Neoplasms
hsa-mir-148a	Leukemia, Lymphocytic, Chronic, B-Cell
hsa-mir-125b	Urinary Bladder Neoplasms
hsa-mir-143	Lung Neoplasms
hsa-mir-25	Breast Neoplasms
hsa-mir-367	Breast Neoplasms
hsa-mir-92a	Breast Neoplasms
hsa-mir-199a	Stomach Neoplasms
hsa-mir-199b	Stomach Neoplasms
hsa-mir-134	Carcinoma, Hepatocellular
hsa-mir-488	Breast Neoplasms
hsa-mir-302b	Thyroid Neoplasms
hsa-mir-155	Uterine Cervical Neoplasms
hsa-mir-149	Breast Neoplasms
hsa-mir-27b	Glioblastoma
hsa-mir-145	Neuroblastoma
hsa-mir-25	Stomach Neoplasms
hsa-mir-32	Stomach Neoplasms
hsa-mir-363	Stomach Neoplasms
hsa-mir-378a	Carcinoma, Hepatocellular
hsa-mir-139	Breast Neoplasms
hsa-mir-200b	Prostatic Neoplasms
hsa-mir-200c	Prostatic Neoplasms
hsa-mir-221	Carcinoma, Hepatocellular
hsa-mir-222	Carcinoma, Hepatocellular
hsa-mir-26a	Melanoma
hsa-mir-196a	Carcinoma, Renal Cell
hsa-mir-149	Stomach Neoplasms
hsa-mir-183	Glioblastoma
hsa-mir-139	Stomach Neoplasms
hsa-mir-199a	Prostatic Neoplasms
hsa-mir-182	Melanoma
hsa-mir-200b	Carcinoma, Non-Small-Cell Lung
hsa-mir-200c	Carcinoma, Non-Small-Cell Lung
hsa-mir-429	Carcinoma, Non-Small-Cell Lung
hsa-mir-361	Carcinoma, Non-Small-Cell Lung
hsa-mir-143	Glioblastoma
hsa-mir-25	Prostatic Neoplasms
hsa-mir-32	Prostatic Neoplasms
hsa-mir-92a	Prostatic Neoplasms
hsa-mir-199a	Carcinoma, Non-Small-Cell Lung
hsa-mir-199b	Carcinoma, Non-Small-Cell Lung
hsa-mir-488	Prostatic Neoplasms
hsa-mir-7	Thyroid Neoplasms
hsa-mir-338	Melanoma
hsa-mir-125b	Neoplasms
hsa-mir-106a	Colonic Neoplasms
hsa-mir-106b	Colonic Neoplasms
hsa-mir-17	Colonic Neoplasms
hsa-mir-20a	Colonic Neoplasms
hsa-mir-146a	Carcinoma, Renal Cell
hsa-mir-146b	Carcinoma, Renal Cell
hsa-mir-1	Ovarian Neoplasms
hsa-mir-211	Colorectal Neoplasms
hsa-mir-378a	Colorectal Neoplasms
hsa-mir-422a	Colorectal Neoplasms
hsa-mir-221	Colorectal Neoplasms
hsa-mir-222	Colorectal Neoplasms
hsa-mir-10a	Carcinoma, Hepatocellular
hsa-mir-10b	Carcinoma, Hepatocellular
hsa-mir-149	Carcinoma, Non-Small-Cell Lung
hsa-mir-300	Ovarian Neoplasms
hsa-mir-142	Melanoma
hsa-mir-96	Urinary Bladder Neoplasms
hsa-mir-340	Colorectal Neoplasms
hsa-mir-371a	Neoplasms
hsa-mir-181a	Thyroid Neoplasms
hsa-mir-28	Uterine Cervical Neoplasms
hsa-mir-383	Breast Neoplasms
hsa-mir-221	Breast Neoplasms
hsa-mir-222	Breast Neoplasms
hsa-mir-204	Breast Neoplasms
hsa-mir-296	Ovarian Neoplasms
hsa-mir-339	Ovarian Neoplasms
hsa-mir-193a	Melanoma
hsa-mir-193b	Melanoma
hsa-mir-378a	Stomach Neoplasms
hsa-mir-185	Neoplasms
hsa-mir-221	Stomach Neoplasms
hsa-mir-222	Stomach Neoplasms
hsa-mir-340	Breast Neoplasms
hsa-mir-204	Stomach Neoplasms
hsa-mir-101	Ovarian Neoplasms
hsa-mir-125b	Lung Neoplasms
hsa-mir-340	Stomach Neoplasms
hsa-mir-10b	Colorectal Neoplasms
hsa-mir-103a	Leukemia, Lymphocytic, Chronic, B-Cell
hsa-mir-107	Leukemia, Lymphocytic, Chronic, B-Cell
hsa-mir-299	Breast Neoplasms
hsa-mir-31	Melanoma
hsa-mir-9	Thyroid Neoplasms
hsa-mir-134	Carcinoma, Non-Small-Cell Lung
hsa-mir-378a	Prostatic Neoplasms
hsa-mir-378b	Prostatic Neoplasms
hsa-mir-378c	Prostatic Neoplasms
hsa-mir-378d	Prostatic Neoplasms
hsa-mir-378e	Prostatic Neoplasms
hsa-mir-378f	Prostatic Neoplasms
hsa-mir-378h	Prostatic Neoplasms
hsa-mir-378i	Prostatic Neoplasms
hsa-mir-221	Prostatic Neoplasms
hsa-mir-222	Prostatic Neoplasms
hsa-mir-196a	Melanoma
hsa-mir-183	Osteosarcoma
hsa-mir-124	Carcinoma, Renal Cell
hsa-mir-204	Prostatic Neoplasms
hsa-mir-221	Carcinoma, Non-Small-Cell Lung
hsa-mir-222	Carcinoma, Non-Small-Cell Lung
hsa-mir-378a	Carcinoma, Non-Small-Cell Lung
hsa-mir-433	Stomach Neoplasms
hsa-mir-10a	Breast Neoplasms
hsa-mir-10b	Breast Neoplasms
hsa-mir-143	Osteosarcoma
hsa-mir-125b	Glioblastoma
hsa-mir-10b	Stomach Neoplasms
hsa-mir-200b	Glioma
hsa-mir-185	Lung Neoplasms
hsa-mir-615	Carcinoma, Hepatocellular
hsa-mir-34a	Carcinoma, Renal Cell
hsa-mir-34c	Carcinoma, Renal Cell
hsa-mir-365a	Lung Neoplasms
hsa-mir-146a	Melanoma
hsa-mir-146b	Melanoma
hsa-mir-1	Urinary Bladder Neoplasms
hsa-mir-199a	Ovarian Neoplasms
hsa-mir-367	Glioma
hsa-mir-92b	Glioma
hsa-mir-300	Urinary Bladder Neoplasms
hsa-mir-200b	Ovarian Neoplasms
hsa-mir-200c	Ovarian Neoplasms
hsa-mir-429	Ovarian Neoplasms
hsa-mir-139	Glioma
hsa-mir-96	Lung Neoplasms
hsa-mir-149	Glioma
hsa-mir-499a	Lung Neoplasms
hsa-mir-24	Leukemia, Lymphocytic, Chronic, B-Cell
hsa-mir-137	Melanoma
hsa-mir-10a	Carcinoma, Non-Small-Cell Lung
hsa-mir-149	Astrocytoma
hsa-mir-218	Thyroid Neoplasms
hsa-mir-27a	Uterine Cervical Neoplasms
hsa-mir-296	Urinary Bladder Neoplasms
hsa-mir-25	Ovarian Neoplasms
hsa-mir-367	Ovarian Neoplasms
hsa-mir-92a	Ovarian Neoplasms
hsa-mir-92b	Ovarian Neoplasms
hsa-mir-488	Ovarian Neoplasms
hsa-mir-17	Obesity
hsa-mir-101	Urinary Bladder Neoplasms
hsa-mir-206	Neoplasms
hsa-mir-143	Uterine Cervical Neoplasms
hsa-mir-124	Melanoma
hsa-mir-506	Melanoma
hsa-mir-494	Lung Neoplasms
hsa-mir-217	Carcinoma, Hepatocellular
hsa-mir-125b	Osteosarcoma
hsa-mir-221	Glioma
hsa-mir-222	Glioma
hsa-mir-18a	Colonic Neoplasms
hsa-mir-129	Carcinoma, Renal Cell
hsa-mir-197	Thyroid Neoplasms
hsa-mir-342	Glioblastoma
hsa-mir-221	Astrocytoma
hsa-mir-383	Glioma
hsa-mir-503	Urinary Bladder Neoplasms
hsa-mir-542	Carcinoma, Hepatocellular
hsa-mir-34a	Melanoma
hsa-mir-34c	Melanoma
hsa-mir-204	Glioma
hsa-mir-211	Glioma
hsa-mir-103a	Diabetes Mellitus, Type 2
hsa-mir-107	Diabetes Mellitus, Type 2
hsa-mir-1	Lung Neoplasms
hsa-mir-206	Lung Neoplasms
hsa-mir-101	Neoplasms
hsa-mir-190a	Carcinoma, Hepatocellular
hsa-mir-221	Ovarian Neoplasms
hsa-mir-181a	Leukemia
hsa-mir-383	Ovarian Neoplasms
hsa-mir-155	Carcinoma, Renal Cell
hsa-mir-199a	Urinary Bladder Neoplasms
hsa-mir-199b	Urinary Bladder Neoplasms
hsa-mir-381	Lung Neoplasms
hsa-mir-122	Neoplasms
hsa-mir-200b	Urinary Bladder Neoplasms
hsa-mir-200c	Urinary Bladder Neoplasms
hsa-mir-429	Urinary Bladder Neoplasms
hsa-mir-411	Breast Neoplasms
hsa-mir-21	Carcinoma, Hepatocellular
hsa-mir-9	Leukemia
hsa-mir-206	Glioblastoma
hsa-mir-542	Colorectal Neoplasms
hsa-mir-504	Glioblastoma
hsa-mir-205	Endometrial Neoplasms
hsa-mir-328	Melanoma
hsa-mir-10b	Glioma
hsa-mir-92a	Urinary Bladder Neoplasms
hsa-mir-324	Carcinoma, Hepatocellular
hsa-mir-24	Lymphoma
hsa-mir-190a	Colorectal Neoplasms
hsa-mir-139	Urinary Bladder Neoplasms
hsa-mir-410	Glioma
hsa-mir-149	Urinary Bladder Neoplasms
hsa-mir-433	Ovarian Neoplasms
hsa-mir-381	Glioblastoma
hsa-mir-125b	Uterine Cervical Neoplasms
hsa-mir-138	Carcinoma, Renal Cell
hsa-mir-101	Lung Neoplasms
hsa-mir-199a	Neoplasms
hsa-mir-199b	Neoplasms
hsa-mir-10b	Ovarian Neoplasms
hsa-let-7a	Carcinoma, Renal Cell
hsa-let-7b	Carcinoma, Renal Cell
hsa-let-7c	Carcinoma, Renal Cell
hsa-let-7d	Carcinoma, Renal Cell
hsa-let-7e	Carcinoma, Renal Cell
hsa-let-7f	Carcinoma, Renal Cell
hsa-let-7g	Carcinoma, Renal Cell
hsa-let-7i	Carcinoma, Renal Cell
hsa-mir-21	Colorectal Neoplasms
hsa-mir-200b	Neoplasms
hsa-mir-200c	Neoplasms
hsa-mir-429	Neoplasms
hsa-mir-708	Carcinoma, Renal Cell
hsa-mir-486	Carcinoma, Hepatocellular
hsa-mir-24	Diabetes Mellitus, Type 2
hsa-mir-324	Colorectal Neoplasms
hsa-mir-485	Leukemia
hsa-mir-25	Neoplasms
hsa-mir-367	Neoplasms
hsa-mir-92a	Neoplasms
hsa-mir-92b	Neoplasms
hsa-mir-21	Breast Neoplasms
hsa-mir-199a	Lung Neoplasms
hsa-mir-199b	Lung Neoplasms
hsa-mir-101	Glioblastoma
hsa-mir-149	Neoplasms
hsa-mir-335	Neuroblastoma
hsa-mir-33a	Lung Neoplasms
hsa-mir-33b	Lung Neoplasms
hsa-mir-21	Stomach Neoplasms
hsa-mir-18a	Obesity
hsa-mir-221	Urinary Bladder Neoplasms
hsa-mir-222	Urinary Bladder Neoplasms
hsa-mir-155	Melanoma
hsa-mir-378a	Urinary Bladder Neoplasms
hsa-mir-378b	Urinary Bladder Neoplasms
hsa-mir-378c	Urinary Bladder Neoplasms
hsa-mir-378d	Urinary Bladder Neoplasms
hsa-mir-378e	Urinary Bladder Neoplasms
hsa-mir-378f	Urinary Bladder Neoplasms
hsa-mir-378h	Urinary Bladder Neoplasms
hsa-mir-378i	Urinary Bladder Neoplasms
hsa-mir-324	Breast Neoplasms
hsa-mir-486	Colorectal Neoplasms
hsa-mir-1	Osteosarcoma
hsa-mir-21	Prostatic Neoplasms
hsa-mir-200b	Lung Neoplasms
hsa-mir-200c	Lung Neoplasms
hsa-mir-21	Carcinoma, Non-Small-Cell Lung
hsa-mir-486	Breast Neoplasms
hsa-mir-153	Endometrial Neoplasms
hsa-mir-30c	Endometrial Neoplasms
hsa-mir-25	Lung Neoplasms
hsa-mir-32	Lung Neoplasms
hsa-mir-92a	Lung Neoplasms
hsa-mir-138	Melanoma
hsa-mir-144	Carcinoma, Renal Cell
hsa-mir-221	Neoplasms
hsa-mir-222	Neoplasms
hsa-mir-378a	Neoplasms
hsa-mir-486	Stomach Neoplasms
hsa-mir-186	Myocardial Infarction
hsa-let-7a	Melanoma
hsa-let-7b	Melanoma
hsa-let-7c	Melanoma
hsa-let-7d	Melanoma
hsa-let-7e	Melanoma
hsa-let-7f	Melanoma
hsa-let-7g	Melanoma
hsa-let-7i	Melanoma
hsa-mir-224	Carcinoma, Hepatocellular
hsa-mir-194	Endometrial Neoplasms
hsa-mir-200b	Glioblastoma
hsa-mir-10a	Urinary Bladder Neoplasms
hsa-mir-10b	Urinary Bladder Neoplasms
hsa-mir-204	Neoplasms
hsa-mir-134	Lung Neoplasms
hsa-mir-494	Uterine Cervical Neoplasms
hsa-mir-139	Glioblastoma
hsa-mir-320a	Diabetes Mellitus, Type 2
hsa-mir-486	Prostatic Neoplasms
hsa-mir-376a	Lung Neoplasms
hsa-mir-152	Colonic Neoplasms
hsa-mir-25	Glioblastoma
hsa-mir-32	Glioblastoma
hsa-mir-367	Glioblastoma
hsa-mir-92a	Glioblastoma
hsa-mir-27a	Carcinoma, Renal Cell
hsa-mir-149	Glioblastoma
hsa-mir-221	Lung Neoplasms
hsa-mir-222	Lung Neoplasms
hsa-mir-182	Endometrial Neoplasms
hsa-mir-486	Carcinoma, Non-Small-Cell Lung
hsa-mir-143	Carcinoma, Renal Cell
hsa-mir-142	Endometrial Neoplasms
hsa-mir-224	Colorectal Neoplasms
hsa-mir-200a	Huntington Disease
hsa-mir-134	Glioblastoma
hsa-mir-195	Alzheimer Disease
hsa-mir-542	Glioma
hsa-mir-10b	Neoplasms
hsa-mir-376a	Glioblastoma
hsa-mir-199a	Osteosarcoma
hsa-mir-221	Glioblastoma
hsa-mir-222	Glioblastoma
hsa-mir-224	Breast Neoplasms
hsa-mir-542	Ovarian Neoplasms
hsa-mir-224	Stomach Neoplasms
hsa-mir-214	Huntington Disease
hsa-mir-21	Glioma
hsa-mir-193a	Endometrial Neoplasms
hsa-mir-193b	Endometrial Neoplasms
hsa-mir-21	Astrocytoma
hsa-mir-29a	Leukemia, Lymphocytic, Chronic, B-Cell
hsa-mir-29b	Leukemia, Lymphocytic, Chronic, B-Cell
hsa-mir-29c	Leukemia, Lymphocytic, Chronic, B-Cell
hsa-mir-224	Prostatic Neoplasms
hsa-mir-22	Thyroid Neoplasms
hsa-mir-10b	Lung Neoplasms
hsa-mir-21	Ovarian Neoplasms
hsa-mir-146b	Neuroblastoma
hsa-mir-92a	Osteosarcoma
hsa-mir-137	Neuroblastoma
hsa-mir-27b	Melanoma
hsa-mir-210	Carcinoma, Hepatocellular
hsa-mir-183	Melanoma
hsa-mir-191	Carcinoma, Hepatocellular
hsa-mir-107	Colonic Neoplasms
hsa-mir-143	Melanoma
hsa-mir-10a	Glioblastoma
hsa-mir-10b	Glioblastoma
hsa-mir-451a	Carcinoma, Hepatocellular
hsa-mir-30d	Thyroid Neoplasms
hsa-mir-221	Osteosarcoma
hsa-mir-24	Myocardial Infarction
hsa-mir-210	Colorectal Neoplasms
hsa-mir-486	Ovarian Neoplasms
hsa-mir-146b	Endometrial Neoplasms
hsa-mir-208a	Carcinoma, Hepatocellular
hsa-mir-208b	Carcinoma, Hepatocellular
hsa-mir-124	Neuroblastoma
hsa-mir-495	Leukemia
hsa-mir-210	Breast Neoplasms
hsa-mir-451a	Colorectal Neoplasms
hsa-mir-365a	Carcinoma, Renal Cell
hsa-mir-367	Uterine Cervical Neoplasms
hsa-mir-191	Breast Neoplasms
hsa-mir-34a	Neuroblastoma
hsa-mir-133b	Carcinoma, Hepatocellular
hsa-mir-191	Stomach Neoplasms
hsa-mir-451a	Breast Neoplasms
hsa-mir-21	Urinary Bladder Neoplasms
hsa-mir-224	Glioma
hsa-mir-208a	Colorectal Neoplasms
hsa-mir-451a	Stomach Neoplasms
hsa-mir-29c	Lymphoma
hsa-mir-24	Colonic Neoplasms
hsa-mir-542	Neoplasms
hsa-mir-221	Uterine Cervical Neoplasms
hsa-mir-210	Carcinoma, Non-Small-Cell Lung
hsa-mir-191	Prostatic Neoplasms
hsa-mir-379	Carcinoma, Hepatocellular
hsa-mir-124	Endometrial Neoplasms
hsa-mir-125b	Melanoma
hsa-mir-224	Ovarian Neoplasms
hsa-mir-200a	Lymphoma
hsa-mir-133a	Colorectal Neoplasms
hsa-mir-133b	Colorectal Neoplasms
hsa-mir-451a	Carcinoma, Non-Small-Cell Lung
hsa-mir-107	Obesity
hsa-mir-21	Neoplasms
hsa-mir-187	Carcinoma, Hepatocellular
hsa-mir-133a	Breast Neoplasms
hsa-mir-133b	Breast Neoplasms
hsa-mir-128	Colonic Neoplasms
hsa-mir-31	Thyroid Neoplasms
hsa-mir-542	Lung Neoplasms
hsa-mir-133b	Stomach Neoplasms
hsa-mir-181a	Leukemia, Lymphocytic, Chronic, B-Cell
hsa-mir-181b	Leukemia, Lymphocytic, Chronic, B-Cell
hsa-mir-181c	Leukemia, Lymphocytic, Chronic, B-Cell
hsa-mir-206	Carcinoma, Renal Cell
hsa-mir-365a	Melanoma
hsa-mir-133a	Prostatic Neoplasms
hsa-mir-133b	Prostatic Neoplasms
hsa-mir-21	Lung Neoplasms
hsa-mir-96	Melanoma
hsa-mir-133b	Carcinoma, Non-Small-Cell Lung
hsa-mir-381	Carcinoma, Renal Cell
hsa-mir-10a	Uterine Cervical Neoplasms
hsa-mir-339	Carcinoma, Renal Cell
hsa-mir-138	Neuroblastoma
hsa-mir-187	Breast Neoplasms
hsa-mir-146a	Thyroid Neoplasms
hsa-mir-146b	Thyroid Neoplasms
hsa-mir-411	Osteosarcoma
hsa-mir-342	Melanoma
hsa-mir-187	Stomach Neoplasms
hsa-mir-21	Glioblastoma
hsa-mir-224	Urinary Bladder Neoplasms
hsa-mir-451a	Glioma
hsa-mir-101	Carcinoma, Renal Cell
hsa-mir-150	Leukemia
hsa-mir-122	Carcinoma, Renal Cell
hsa-mir-155	Endometrial Neoplasms
hsa-mir-486	Lung Neoplasms
hsa-mir-199a	Carcinoma, Renal Cell
hsa-mir-199b	Carcinoma, Renal Cell
hsa-mir-191	Ovarian Neoplasms
hsa-mir-1	Melanoma
hsa-mir-224	Neoplasms
hsa-mir-301a	Diabetes Mellitus
hsa-mir-542	Osteosarcoma
hsa-mir-486	Glioblastoma
hsa-mir-181a	Lymphoma
hsa-mir-19a	Multiple Myeloma
hsa-mir-19b	Multiple Myeloma
hsa-mir-133a	Astrocytoma
hsa-mir-339	Melanoma
hsa-mir-296	Melanoma
hsa-mir-200b	Carcinoma, Renal Cell
hsa-mir-200c	Carcinoma, Renal Cell
hsa-mir-429	Carcinoma, Renal Cell
hsa-let-7a	Endometrial Neoplasms
hsa-let-7b	Endometrial Neoplasms
hsa-let-7c	Endometrial Neoplasms
hsa-let-7d	Endometrial Neoplasms
hsa-let-7e	Endometrial Neoplasms
hsa-let-7f	Endometrial Neoplasms
hsa-let-7g	Endometrial Neoplasms
hsa-let-7i	Endometrial Neoplasms
hsa-mir-139	Carcinoma, Renal Cell
hsa-mir-224	Lung Neoplasms
hsa-mir-133a	Ovarian Neoplasms
hsa-mir-133b	Ovarian Neoplasms
hsa-mir-126	Carcinoma, Hepatocellular
hsa-mir-192	Carcinoma, Hepatocellular
hsa-mir-21	Osteosarcoma
hsa-mir-15a	Carcinoma, Squamous Cell
hsa-mir-16	Carcinoma, Squamous Cell
hsa-mir-195	Carcinoma, Squamous Cell
hsa-mir-497	Carcinoma, Squamous Cell
hsa-mir-31	Leukemia
hsa-mir-328	Thyroid Neoplasms
hsa-mir-363	Carcinoma, Renal Cell
hsa-mir-367	Carcinoma, Renal Cell
hsa-mir-92a	Carcinoma, Renal Cell
hsa-mir-218	Lymphoma
hsa-mir-196b	Leukemia
hsa-mir-134	Carcinoma, Renal Cell
hsa-mir-122	Melanoma
hsa-mir-210	Urinary Bladder Neoplasms
hsa-mir-199a	Melanoma
hsa-mir-224	Glioblastoma
hsa-mir-29a	Myocardial Infarction
hsa-mir-29b	Myocardial Infarction
hsa-mir-361	Melanoma
hsa-mir-126	Colorectal Neoplasms
hsa-mir-215	Colorectal Neoplasms
hsa-mir-27b	Neuroblastoma
hsa-mir-378a	Carcinoma, Renal Cell
hsa-mir-378b	Carcinoma, Renal Cell
hsa-mir-378c	Carcinoma, Renal Cell
hsa-mir-378d	Carcinoma, Renal Cell
hsa-mir-378e	Carcinoma, Renal Cell
hsa-mir-378f	Carcinoma, Renal Cell
hsa-mir-378h	Carcinoma, Renal Cell
hsa-mir-378i	Carcinoma, Renal Cell
hsa-mir-17	Multiple Myeloma
hsa-mir-20a	Multiple Myeloma
hsa-mir-370	Neuroblastoma
hsa-mir-129	Thyroid Neoplasms
hsa-mir-187	Ovarian Neoplasms
hsa-mir-210	Neoplasms
hsa-mir-126	Breast Neoplasms
hsa-mir-215	Breast Neoplasms
hsa-mir-21	Uterine Cervical Neoplasms
hsa-mir-126	Stomach Neoplasms
hsa-mir-192	Stomach Neoplasms
hsa-mir-183	Endometrial Neoplasms
hsa-mir-200b	Melanoma
hsa-mir-200c	Melanoma
hsa-mir-429	Melanoma
hsa-mir-451a	Neoplasms
hsa-mir-191	Neoplasms
hsa-mir-155	Thyroid Neoplasms
hsa-mir-488	Melanoma
hsa-mir-204	Carcinoma, Renal Cell
hsa-mir-210	Lung Neoplasms
hsa-mir-126	Prostatic Neoplasms
hsa-mir-29a	Colonic Neoplasms
hsa-mir-29b	Colonic Neoplasms
hsa-mir-27a	Endometrial Neoplasms
hsa-mir-27b	Endometrial Neoplasms
hsa-mir-133a	Urinary Bladder Neoplasms
hsa-mir-133b	Urinary Bladder Neoplasms
hsa-mir-25	Melanoma
hsa-mir-367	Melanoma
hsa-mir-149	Melanoma
hsa-mir-138	Thyroid Neoplasms
hsa-mir-126	Carcinoma, Non-Small-Cell Lung
hsa-mir-141	Colonic Neoplasms
hsa-mir-197	Diabetes Mellitus, Type 2
hsa-mir-10b	Carcinoma, Renal Cell
hsa-mir-221	Melanoma
hsa-mir-222	Melanoma
hsa-mir-210	Glioblastoma
hsa-mir-191	Lung Neoplasms
hsa-mir-378a	Melanoma
hsa-mir-422a	Melanoma
hsa-mir-15a	Pancreatic Neoplasms
hsa-mir-15b	Pancreatic Neoplasms
hsa-mir-16	Pancreatic Neoplasms
hsa-mir-15a	Kidney Neoplasms
hsa-let-7e	Thyroid Neoplasms
hsa-mir-34a	Leukemia
hsa-mir-451a	Glioblastoma
hsa-mir-383	Melanoma
hsa-mir-22	Huntington Disease
hsa-mir-133a	Lung Neoplasms
hsa-mir-133b	Lung Neoplasms
hsa-mir-208a	Glioblastoma
hsa-mir-208b	Glioblastoma
hsa-mir-23b	Leukemia, Lymphocytic, Chronic, B-Cell
hsa-mir-204	Melanoma
hsa-mir-211	Melanoma
hsa-mir-302b	Colonic Neoplasms
hsa-mir-125b	Endometrial Neoplasms
hsa-mir-18a	Multiple Myeloma
hsa-mir-130b	Multiple Myeloma
hsa-mir-215	Glioma
hsa-mir-210	Osteosarcoma
hsa-mir-144	Thyroid Neoplasms
hsa-mir-330	Colonic Neoplasms
hsa-mir-539	Lymphoma
hsa-mir-126	Ovarian Neoplasms
hsa-mir-192	Ovarian Neoplasms
hsa-mir-215	Ovarian Neoplasms
hsa-mir-183	Thyroid Neoplasms
hsa-mir-22	Leukemia, Lymphocytic, Chronic, B-Cell
hsa-mir-135a	Lymphoma
hsa-mir-135b	Lymphoma
hsa-mir-138	Leukemia
hsa-mir-150	Huntington Disease
hsa-mir-370	Thyroid Neoplasms
hsa-mir-96	Endometrial Neoplasms
hsa-mir-15a	Schizophrenia
hsa-mir-15b	Schizophrenia
hsa-mir-195	Schizophrenia
hsa-mir-9	Colonic Neoplasms
hsa-mir-133a	Osteosarcoma
hsa-mir-133b	Osteosarcoma
hsa-mir-29a	Acquired Immunodeficiency Syndrome
hsa-mir-29b	Acquired Immunodeficiency Syndrome
hsa-mir-21	Carcinoma, Renal Cell
hsa-mir-339	Neuroblastoma
hsa-mir-1	Endometrial Neoplasms
hsa-mir-140	Colonic Neoplasms
hsa-mir-126	Urinary Bladder Neoplasms
hsa-mir-192	Urinary Bladder Neoplasms
hsa-mir-218	Colonic Neoplasms
hsa-mir-197	Myocardial Infarction
hsa-mir-125b	Thyroid Neoplasms
hsa-mir-133b	Uterine Cervical Neoplasms
hsa-mir-371a	Thyroid Neoplasms
hsa-mir-217	Melanoma
hsa-mir-126	Neoplasms
hsa-mir-223	Leukemia, Lymphocytic, Chronic, B-Cell
hsa-mir-199b	Endometrial Neoplasms
hsa-mir-145	Colonic Neoplasms
hsa-mir-21	Melanoma
hsa-mir-148a	Multiple Myeloma
hsa-mir-143	Leukemia
hsa-mir-26a	Lymphoma
hsa-mir-146a	Huntington Disease
hsa-mir-196b	Leukemia, Lymphocytic, Chronic, B-Cell
hsa-mir-27a	Leukemia
hsa-mir-126	Lung Neoplasms
hsa-mir-192	Lung Neoplasms
hsa-mir-224	Carcinoma, Renal Cell
hsa-mir-320a	Diabetes Mellitus
hsa-mir-150	Lymphoma
hsa-mir-92a	Neuroblastoma
hsa-mir-92b	Neuroblastoma
hsa-mir-486	Melanoma
hsa-mir-1	Thyroid Neoplasms
hsa-mir-200b	Endometrial Neoplasms
hsa-mir-200c	Endometrial Neoplasms
hsa-mir-429	Endometrial Neoplasms
hsa-mir-146a	Leukemia, Lymphocytic, Chronic, B-Cell
hsa-mir-146b	Leukemia, Lymphocytic, Chronic, B-Cell
hsa-mir-340	Neuroblastoma
hsa-mir-378a	Endometrial Neoplasms
hsa-mir-210	Carcinoma, Renal Cell
hsa-mir-125b	Leukemia
hsa-mir-223	Diabetes Mellitus, Type 2
hsa-mir-204	Neuroblastoma
hsa-mir-451a	Carcinoma, Renal Cell
hsa-mir-199b	Thyroid Neoplasms
hsa-mir-410	Neuroblastoma
hsa-mir-34a	Leukemia, Lymphocytic, Chronic, B-Cell
hsa-mir-34c	Leukemia, Lymphocytic, Chronic, B-Cell
hsa-mir-10a	Neuroblastoma
hsa-mir-10b	Neuroblastoma
hsa-mir-122	Thyroid Neoplasms
hsa-mir-16	Parkinson Disease
hsa-mir-24	Multiple Myeloma
hsa-mir-204	Endometrial Neoplasms
hsa-mir-205	Colonic Neoplasms
hsa-mir-146a	Lymphoma
hsa-mir-210	Melanoma
hsa-mir-23b	Colonic Neoplasms
hsa-mir-126	Uterine Cervical Neoplasms
hsa-mir-215	Uterine Cervical Neoplasms
hsa-mir-146a	Diabetes Mellitus, Type 2
hsa-mir-29c	Diabetes Mellitus
hsa-mir-200b	Thyroid Neoplasms
hsa-mir-200c	Thyroid Neoplasms
hsa-mir-221	Thyroid Neoplasms
hsa-mir-222	Thyroid Neoplasms
hsa-mir-191	Melanoma
hsa-mir-155	Leukemia, Lymphocytic, Chronic, B-Cell
hsa-mir-25	Thyroid Neoplasms
hsa-mir-92a	Thyroid Neoplasms
hsa-mir-125a	Carcinoma, Squamous Cell
hsa-mir-30a	Myocardial Infarction
hsa-mir-124	Lymphoma
hsa-mir-22	Colonic Neoplasms
hsa-mir-339	Leukemia
hsa-mir-133a	Melanoma
hsa-mir-199a	Leukemia
hsa-mir-199b	Leukemia
hsa-mir-150	Myocardial Infarction
hsa-mir-542	Neuroblastoma
hsa-mir-190a	Neuroblastoma
hsa-mir-190b	Neuroblastoma
hsa-mir-30a	Colonic Neoplasms
hsa-mir-30c	Colonic Neoplasms
hsa-mir-132	Myocardial Infarction
hsa-mir-21	Neuroblastoma
hsa-mir-223	Myocardial Infarction
hsa-mir-138	Lymphoma
hsa-mir-142	Colonic Neoplasms
hsa-mir-10b	Thyroid Neoplasms
hsa-mir-31	Myocardial Infarction
hsa-mir-106b	Alzheimer Disease
hsa-mir-17	Alzheimer Disease
hsa-mir-20a	Alzheimer Disease
hsa-mir-155	Lymphoma
hsa-mir-21	Endometrial Neoplasms
hsa-mir-132	Colonic Neoplasms
hsa-mir-222	Leukemia
hsa-mir-223	Colonic Neoplasms
hsa-mir-378a	Leukemia
hsa-mir-27b	Leukemia, Lymphocytic, Chronic, B-Cell
hsa-mir-92a	Leukemia
hsa-mir-31	Colonic Neoplasms
hsa-mir-30e	Obesity
hsa-mir-708	Lymphoma
hsa-mir-125b	Huntington Disease
hsa-mir-126	Carcinoma, Renal Cell
hsa-mir-215	Carcinoma, Renal Cell
hsa-mir-29b	Multiple Myeloma
hsa-mir-137	Colonic Neoplasms
hsa-mir-132	Obesity
hsa-mir-146a	Colonic Neoplasms
hsa-mir-34a	Myocardial Infarction
hsa-mir-125b	Leukemia, Lymphocytic, Chronic, B-Cell
hsa-mir-210	Neuroblastoma
hsa-mir-328	Myocardial Infarction
hsa-mir-144	Diabetes Mellitus, Type 2
hsa-mir-21	Thyroid Neoplasms
hsa-mir-143	Diabetes Mellitus, Type 2
hsa-mir-126	Melanoma
hsa-mir-215	Melanoma
hsa-mir-210	Endometrial Neoplasms
hsa-mir-506	Colonic Neoplasms
hsa-mir-34a	Colonic Neoplasms
hsa-mir-449a	Colonic Neoplasms
hsa-mir-208a	Endometrial Neoplasms
hsa-mir-342	Leukemia, Lymphocytic, Chronic, B-Cell
hsa-mir-155	Myocardial Infarction
hsa-mir-206	Leukemia, Lymphocytic, Chronic, B-Cell
hsa-mir-146b	Obesity
hsa-mir-17	Nasopharyngeal Neoplasms
hsa-mir-20a	Nasopharyngeal Neoplasms
hsa-mir-19b	Carcinoma, Squamous Cell
hsa-mir-181a	Multiple Myeloma
hsa-mir-155	Colonic Neoplasms
hsa-mir-98	Myocardial Infarction
hsa-mir-16	Laryngeal Neoplasms
hsa-mir-21	Leukemia
hsa-mir-421	Carcinoma, Squamous Cell
hsa-mir-342	Lymphoma
hsa-mir-200c	Huntington Disease
hsa-mir-106a	Carcinoma, Squamous Cell
hsa-mir-106b	Carcinoma, Squamous Cell
hsa-mir-20a	Carcinoma, Squamous Cell
hsa-mir-20b	Carcinoma, Squamous Cell
hsa-let-7a	Colonic Neoplasms
hsa-let-7b	Colonic Neoplasms
hsa-let-7c	Colonic Neoplasms
hsa-let-7d	Colonic Neoplasms
hsa-let-7e	Colonic Neoplasms
hsa-let-7f	Colonic Neoplasms
hsa-let-7g	Colonic Neoplasms
hsa-let-7i	Colonic Neoplasms
hsa-mir-499a	Lymphoma
hsa-mir-221	Leukemia, Lymphocytic, Chronic, B-Cell
hsa-mir-222	Leukemia, Lymphocytic, Chronic, B-Cell
hsa-mir-191	Thyroid Neoplasms
hsa-mir-133b	Thyroid Neoplasms
hsa-mir-18a	Nasopharyngeal Neoplasms
hsa-mir-18b	Nasopharyngeal Neoplasms
hsa-mir-103a	Alzheimer Disease
hsa-mir-107	Alzheimer Disease
hsa-mir-92a	Leukemia, Lymphocytic, Chronic, B-Cell
hsa-mir-143	Colonic Neoplasms
hsa-mir-122	Lymphoma
hsa-mir-101	Lymphoma
hsa-mir-15a	Autistic Disorder
hsa-mir-15b	Autistic Disorder
hsa-mir-106a	Pancreatic Neoplasms
hsa-mir-17	Pancreatic Neoplasms
hsa-mir-20a	Pancreatic Neoplasms
hsa-mir-18a	Carcinoma, Squamous Cell
hsa-mir-18b	Carcinoma, Squamous Cell
hsa-mir-139	Lymphoma
hsa-mir-130a	Carcinoma, Squamous Cell
hsa-mir-590	Alzheimer Disease
hsa-mir-200b	Lymphoma
hsa-mir-200c	Lymphoma
hsa-mir-143	Obesity
hsa-mir-128	Alzheimer Disease
hsa-mir-363	Lymphoma
hsa-mir-92a	Lymphoma
hsa-mir-92b	Lymphoma
hsa-mir-125b	Colonic Neoplasms
hsa-mir-372	Testicular Neoplasms
hsa-mir-373	Testicular Neoplasms
hsa-mir-499a	Myocardial Infarction
hsa-mir-1	Myocardial Infarction
hsa-mir-206	Myocardial Infarction
hsa-mir-365a	Colonic Neoplasms
hsa-mir-106b	Schizophrenia
hsa-mir-17	Schizophrenia
hsa-mir-20b	Schizophrenia
hsa-mir-18a	Pancreatic Neoplasms
hsa-mir-146a	Diabetes Mellitus
hsa-mir-1	Colonic Neoplasms
hsa-mir-126	Thyroid Neoplasms
hsa-mir-21	Leukemia, Lymphocytic, Chronic, B-Cell
hsa-mir-148a	Carcinoma, Squamous Cell
hsa-mir-296	Colonic Neoplasms
hsa-mir-30b	Multiple Myeloma
hsa-mir-335	Multiple Myeloma
hsa-mir-194	Multiple Myeloma
hsa-mir-101	Colonic Neoplasms
hsa-mir-92a	Myocardial Infarction
hsa-mir-223	Multiple Myeloma
hsa-mir-125a	Carcinoma, Basal Cell
hsa-mir-29a	Alzheimer Disease
hsa-mir-29b	Alzheimer Disease
hsa-mir-21	Lymphoma
hsa-mir-29c	Meningioma
hsa-mir-155	Diabetes Mellitus
hsa-mir-221	Colonic Neoplasms
hsa-mir-19b	Parkinson Disease
hsa-mir-200a	Meningioma
hsa-mir-148a	Pancreatic Neoplasms
hsa-mir-200b	Colonic Neoplasms
hsa-mir-200c	Colonic Neoplasms
hsa-mir-21	Diabetes Mellitus, Type 2
hsa-mir-24	Carcinoma, Squamous Cell
hsa-mir-32	Colonic Neoplasms
hsa-mir-92a	Colonic Neoplasms
hsa-mir-186	Pancreatic Neoplasms
hsa-mir-486	Lymphoma
hsa-mir-10b	Myocardial Infarction
hsa-mir-486	Diabetes Mellitus, Type 2
hsa-mir-221	Obesity
hsa-mir-216a	Pancreatic Neoplasms
hsa-mir-103a	Pancreatic Neoplasms
hsa-mir-107	Pancreatic Neoplasms
hsa-mir-10b	Colonic Neoplasms
hsa-mir-210	Lymphoma
hsa-mir-181c	Alzheimer Disease
hsa-mir-9	Alzheimer Disease
hsa-mir-615	Colonic Neoplasms
hsa-mir-187	Leukemia, Lymphocytic, Chronic, B-Cell
hsa-mir-24	Pancreatic Neoplasms
hsa-mir-133b	Lymphoma
hsa-mir-21	Myocardial Infarction
hsa-mir-128	Pancreatic Neoplasms
hsa-mir-301a	Parkinson Disease
hsa-mir-103a	Schizophrenia
hsa-mir-145	Meningioma
hsa-mir-191	Diabetes Mellitus, Type 2
hsa-mir-29c	Nasopharyngeal Neoplasms
hsa-mir-21	Colonic Neoplasms
hsa-mir-24	Schizophrenia
hsa-mir-214	Nasopharyngeal Neoplasms
hsa-mir-29c	Carcinoma, Squamous Cell
hsa-mir-486	Colonic Neoplasms
hsa-mir-19b	Carcinoma, Basal Cell
hsa-mir-210	Myocardial Infarction
hsa-mir-21	Obesity
hsa-mir-214	Carcinoma, Squamous Cell
hsa-mir-451a	Myocardial Infarction
hsa-mir-503	Diabetes Mellitus
hsa-mir-208a	Myocardial Infarction
hsa-mir-208b	Myocardial Infarction
hsa-mir-9	Nasopharyngeal Neoplasms
hsa-mir-106b	Carcinoma, Basal Cell
hsa-mir-17	Carcinoma, Basal Cell
hsa-mir-93	Carcinoma, Basal Cell
hsa-mir-133a	Myocardial Infarction
hsa-mir-133b	Myocardial Infarction
hsa-mir-29b	Pancreatic Neoplasms
hsa-mir-218	Nasopharyngeal Neoplasms
hsa-mir-125b	Multiple Myeloma
hsa-mir-126	Lymphoma
hsa-mir-200a	Pancreatic Neoplasms
hsa-mir-141	Kidney Neoplasms
hsa-mir-181a	Carcinoma, Squamous Cell
hsa-mir-181b	Carcinoma, Squamous Cell
hsa-mir-181d	Carcinoma, Squamous Cell
hsa-mir-9	Carcinoma, Squamous Cell
hsa-mir-133b	Colonic Neoplasms
hsa-mir-191	Colonic Neoplasms
hsa-mir-126	Diabetes Mellitus, Type 2
hsa-mir-214	Pancreatic Neoplasms
[truncated: 1,252 more rows]
